# Supplementary material for: The accuracy of different calculation methods when identifying handgrip strength asymmetry among middle-aged and older Chinese adults
Source: PLoS One. 2024 Mar 28;19(3):e0299469. doi: 10.1371/journal.pone.0299469 (PMC10977670; doi:10.1371/journal.pone.0299469)
Supplement: S1 Data — (XLSX) [file pone.0299469.s003.xlsx]

## Sheet: Sheet1
Dominant Hand 1=right 2=left	Left Hand grip strength 1	Right Hand grip strength 1	Left Hand grip strength 2	Right Hand grip strength 2	Education 1=Illiterate 2=Primary school and below 3=Junior high school and above	Marital status 1=Married 2=Divorced/Widow 3=Single	Physical Disabilities	Brain Damage/Mental Retardation	Vision Problem	Hearing Problem	Speech Impediment	Hypertension	Dyslipidemia	Disabetes or High Blood Sugar	Cancer or Malignant Tumor	Chronic Lung Diseases	Liver Disease	Heart Problems	Stroke	Kidney Diease	Stomach or Other Digestive Disease	Emotional, Nervous, or Psychiatric Problems	Memory-Related Disease	Arthritis or Rheumatism	Asthma	da021Traffic Accident or Major Accidental Injury	Y/N Fallen Down	Glaucoma	Average Hours for One Night Sleeping Time	Smoke or Not	Drinking,1=No 2=Yes	Height	Weight	Sex	Age
1	12	19	21	20	2	1	2	2	2	2	2	2	2	2	2	2	2	2	2	2	2	2	2	2	2	2	2	2	8	2	1	181.5	#NULL!	1	49
1	41.5	42	41	43.5	2	2	2	2	2	2	2	2	2	2	2	2	2	2	2	2	2	2	2	2	2	2	2	2	7.5	1	2	180.2	#NULL!	1	63
1	11	11	17	16	3	1	2	2	2	2	2	2	2	2	2	2	2	2	2	2	2	2	2	1	2	2	1	2	2	2	1	179.6	#NULL!	1	46
1	40.1	44.6	39.5	44.5	3	1	2	2	2	2	2	2	2	2	2	2	2	2	2	2	1	2	2	2	2	1	2	2	6	2	1	176.1	#NULL!	1	73
1	15.6	18.5	14.3	14.7	1	1	2	1	2	2	2	1	2	2	1	2	2	2	2	2	1	2	2	1	2	2	1	2	4	2	1	175.6	#NULL!	1	60
1	20.1	28.9	21.2	28.7	1	2	2	2	2	1	2	2	2	2	2	1	2	2	2	2	2	2	2	2	2	2	2	2	3	2	1	173.7	#NULL!	1	73
1	16.8	20.6	21.5	22.5	1	1	2	2	2	2	2	2	2	2	2	2	2	2	2	2	2	2	2	2	2	2	2	2	7	2	1	172	#NULL!	1	60
1	41.5	50	44.5	49	3	1	2	2	2	2	2	2	2	2	2	2	2	2	2	2	2	2	2	2	2	2	2	2	6	1	2	171	#NULL!	1	46
1	16.5	24	25	25	1	2	2	2	2	2	2	2	2	2	2	2	2	2	2	2	2	2	2	1	2	2	2	2	6	2	1	171	#NULL!	1	62
1	16.5	20.5	22.5	23.8	2	1	2	2	2	2	2	2	2	2	2	2	2	2	2	2	2	2	2	1	2	2	1	2	4	1	2	170	#NULL!	1	56
1	40.8	44.9	46.8	50	3	1	2	2	2	2	2	2	2	2	2	2	2	2	2	2	2	2	2	2	2	2	2	2	7	2	2	168.5	#NULL!	1	58
1	26	27	26	30	1	1	2	2	2	2	2	2	2	2	2	2	2	2	2	2	2	2	2	1	2	2	2	2	5	2	1	168.5	#NULL!	1	48
1	16	21	19	22	3	1	2	2	2	2	2	1	2	2	2	2	2	1	2	2	2	2	2	1	2	2	2	2	8	2	1	168	#NULL!	1	48
1	29	30	28	30	3	2	2	2	2	2	2	2	2	2	2	2	2	2	2	2	2	2	2	1	2	2	2	2	8	1	1	167.8	#NULL!	1	66
1	59.4	58.3	57.5	63.4	3	1	2	2	2	2	2	2	2	2	2	2	2	2	2	2	1	2	2	2	2	1	2	2	6.5	2	1	166	#NULL!	1	61
1	40.2	44.5	42.6	43.7	1	1	2	2	1	1	2	2	2	2	2	2	2	2	2	2	1	2	2	2	2	2	2	2	8	1	1	166	#NULL!	2	46
1	41.5	49.5	44	49	2	1	2	2	2	2	2	2	2	2	2	2	2	2	2	1	2	2	2	2	2	1	2	2	9	1	1	165.4	#NULL!	1	60
2	16.5	18.5	18	19	1	1	2	2	2	2	2	2	2	2	2	2	1	2	2	2	2	2	2	1	2	2	2	2	8	2	1	164.5	#NULL!	1	66
1	10.1	0.9	10.5	10.2	1	2	2	1	2	1	2	1	1	2	2	1	2	2	2	2	2	2	2	2	1	#NULL!	#NULL!	2	#NULL!	2	1	164.5	#NULL!	2	62
1	40.1	44.1	44.1	45.1	3	1	2	2	2	2	2	2	2	2	2	2	2	2	2	2	2	2	2	2	2	2	2	2	7	2	1	164	#NULL!	1	74
1	16.5	17.5	18.5	15.5	1	2	1	2	2	2	2	2	2	2	2	2	2	2	2	2	2	2	2	1	2	2	2	2	4	2	2	164	#NULL!	1	46
1	16	20	20	25	2	1	2	2	2	2	2	2	2	2	2	2	2	1	2	2	1	2	2	1	2	2	1	2	6	2	1	164	#NULL!	1	55
2	16.5	19	14.5	18	2	1	2	2	2	2	2	2	2	1	2	1	2	2	2	2	1	2	2	2	1	2	2	2	3.5	2	1	163.3	#NULL!	1	56
2	41.5	36.5	40	35.5	2	1	2	2	2	2	2	2	2	2	2	2	2	2	2	2	2	2	2	1	2	2	2	2	6	2	1	163	#NULL!	2	46
1	26	27.1	23.1	22.1	2	1	2	2	2	2	2	2	2	2	2	2	2	2	2	2	2	2	2	1	2	2	1	2	6	1	1	162.6	#NULL!	1	86
1	40.2	43.2	44	43.2	2	1	2	2	1	2	2	2	1	2	2	2	2	2	2	2	2	2	2	2	2	1	2	2	7	1	1	162.5	#NULL!	2	50
1	16.9	20	20	23.1	1	1	2	2	2	2	2	2	2	2	2	2	2	2	2	2	2	2	2	1	2	2	2	2	4	2	1	159.9	#NULL!	1	84
1	16.5	24.5	18	22.5	1	1	2	2	2	1	2	2	2	2	2	2	2	2	2	2	2	2	2	2	2	2	2	2	8	2	1	159.3	#NULL!	1	57
1	52	45.8	53	49.2	3	1	2	2	2	2	2	1	1	1	2	2	2	2	2	2	2	2	2	2	2	2	2	2	8	2	1	158	#NULL!	2	84
1	16.5	20.5	22.5	28.5	1	1	2	2	2	2	2	2	2	2	2	2	2	2	2	2	2	2	2	1	2	2	2	2	#NULL!	2	1	158	#NULL!	2	56
1	16.2	16.9	18.8	18.5	3	2	2	2	1	2	2	2	2	2	2	2	2	2	2	2	1	2	2	1	1	2	1	2	7	2	1	158	#NULL!	2	55
1	37.1	32.5	38.5	34.1	2	1	1	2	2	1	2	2	2	2	2	2	2	1	2	2	2	2	2	2	2	2	2	2	8	2	1	157.2	#NULL!	1	88
1	40.1	42	44.8	43.6	3	1	2	2	2	2	2	2	2	2	2	2	2	2	2	2	1	2	2	1	2	2	1	2	8	1	1	156.5	#NULL!	2	74
1	40.2	36.3	42.2	43.2	3	1	2	2	2	2	2	2	2	2	2	2	2	2	2	2	2	2	2	2	2	2	2	2	8	1	1	155	#NULL!	2	48
1	16.8	17.2	18	16.5	2	1	2	2	2	2	2	1	2	2	2	1	2	2	2	2	2	2	2	2	2	1	2	2	5	2	1	155	#NULL!	1	78
1	12.5	14.3	8	15.5	1	1	2	2	1	2	2	1	1	2	2	2	2	1	2	2	2	2	2	2	2	2	2	2	8	2	1	154	#NULL!	2	59
1	16.5	19	17.5	18.5	2	1	2	2	2	2	#NULL!	2	2	2	2	2	2	2	2	2	1	2	2	1	2	2	2	2	5	2	1	153.3	#NULL!	2	55
1	40.5	41.2	42.2	46	3	1	2	2	2	2	2	2	2	1	2	2	2	2	2	2	2	2	2	2	2	2	2	2	5	1	1	153	#NULL!	2	71
1	16.5	20	18.5	20.5	2	1	2	2	2	2	2	2	2	2	2	2	2	2	2	2	1	2	2	1	2	2	2	2	8	2	1	153	#NULL!	2	64
1	37.1	35.1	35.1	38.2	3	1	2	2	2	2	2	2	2	2	2	2	2	2	2	2	2	2	2	#NULL!	#NULL!	2	2	2	5	2	1	152.4	#NULL!	2	82
1	16.7	14.8	19.8	21.2	1	2	2	2	2	2	2	1	2	2	2	2	2	1	2	2	2	2	2	1	2	2	2	2	7	2	1	152	#NULL!	1	83
1	16	17	16	21.5	2	1	2	2	2	2	2	1	1	2	2	1	#NULL!	1	2	2	1	#NULL!	2	1	2	2	2	2	6	2	1	152	#NULL!	2	52
1	16.2	15.2	15.9	16.1	3	1	2	2	2	2	2	2	1	2	2	2	2	1	2	2	2	2	1	1	2	2	2	2	5	2	1	151	#NULL!	1	59
1	59	62.5	58	59	2	1	2	2	2	2	2	2	2	2	2	2	2	2	2	2	2	2	2	2	2	2	2	2	9	1	2	150.5	#NULL!	2	63
1	18	24	15	25	2	1	2	2	2	2	2	1	1	2	2	2	2	2	2	2	1	2	2	2	2	2	2	2	6	2	1	150	#NULL!	2	56
1	16.5	17	16.5	18	1	2	2	2	1	1	2	2	2	1	2	1	2	2	2	2	2	2	2	1	2	#NULL!	#NULL!	#NULL!	#NULL!	2	1	150	#NULL!	2	49
1	16.5	26.5	22	22.5	2	1	2	2	1	1	2	1	2	2	2	2	2	2	2	2	2	2	2	1	2	2	2	2	8	2	1	149.5	#NULL!	2	55
1	13	23	23	29	3	1	2	2	2	2	2	2	2	2	2	2	2	2	2	2	1	2	2	1	2	2	2	2	2	2	1	149	#NULL!	1	70
1	18.5	23	18	22	2	1	2	2	2	2	2	2	2	2	2	2	2	2	2	2	2	2	2	2	2	2	2	2	9	2	1	148.5	#NULL!	2	78
1	19	25	21	24	3	1	2	2	2	2	2	2	2	2	2	2	2	2	2	2	2	2	2	2	2	2	2	2	11	2	2	147	#NULL!	2	78
1	16.9	15.9	15	15	1	1	2	2	2	2	2	1	2	2	2	2	2	2	2	2	2	2	2	2	2	2	2	2	3	2	1	146.5	#NULL!	2	70
1	25.1	34.2	26.2	35.1	2	1	2	2	2	1	2	2	2	2	2	1	2	2	2	2	2	2	2	2	1	2	2	2	5	2	1	145	#NULL!	1	72
1	16.5	20	21	22.5	3	1	2	2	2	2	2	2	2	2	2	2	2	1	2	1	1	2	2	1	2	2	2	1	7	2	1	144	#NULL!	2	75
1	32	29	29	33	3	1	2	2	2	2	2	2	2	2	2	2	2	2	2	1	2	2	2	2	2	2	2	2	5	2	1	141.7	#NULL!	2	81
1	16	14	25	19	1	1	2	2	2	2	2	1	2	2	2	2	2	2	2	2	2	2	2	1	2	2	2	2	3	2	1	156	100	2	64
1	45	36	48	46	3	1	2	2	2	2	2	2	2	2	2	2	2	2	2	2	2	2	2	2	2	2	2	2	8	1	1	172	80	1	50
1	35.5	41	36.5	42	1	1	2	2	2	2	2	2	2	2	2	2	2	2	2	2	2	2	2	1	2	2	2	2	9	1	1	161	69.9	1	64
1	16.5	11.5	14.9	10.5	1	1	1	2	2	2	2	1	#NULL!	2	2	2	2	2	2	2	1	2	2	1	2	1	1	2	7	2	1	148	55	1	49
1	35.3	32.1	34.9	38.5	1	1	2	2	2	2	2	2	2	2	2	2	2	1	2	2	1	2	2	1	2	2	2	2	6	2	1	157	59.4	2	60
1	40.5	40	43	39.5	2	1	2	2	2	2	2	1	2	2	2	2	2	2	2	2	2	2	2	2	2	2	2	2	6	1	2	154	56.3	2	76
1	32	35	31.5	35.5	3	3	2	2	2	2	2	2	2	2	2	2	2	2	2	2	2	2	2	2	2	2	2	2	8	2	1	163	63	1	69
1	30.5	35.5	30.5	38.5	3	1	2	2	2	2	2	2	2	2	2	2	2	2	2	2	1	2	2	1	2	2	2	2	8	1	1	157	57.6	2	64
1	35.5	38.4	34.2	40.2	3	1	2	2	2	2	2	2	1	1	2	2	2	2	2	2	2	2	2	2	2	2	2	2	5	1	1	145	48.2	2	78
1	18	17.8	21	19.8	1	2	2	2	2	2	2	2	2	2	2	2	2	2	2	2	2	2	2	2	2	2	2	2	4	1	1	162	60	2	61
1	29.3	25.5	31.5	33.5	2	1	2	2	2	2	2	2	2	2	2	2	2	2	2	2	2	2	2	1	2	2	2	2	4	2	1	161	58.4	1	78
1	26	27	27	31	2	1	2	2	2	2	2	2	2	2	2	2	2	2	2	2	2	2	2	1	2	2	2	2	6	1	2	168	63.3	1	60
1	25	25	25	26	2	1	2	2	2	2	2	2	2	2	2	2	2	2	2	2	1	2	2	2	2	2	2	2	7	2	1	158	53.3	2	60
1	28	29	32.5	30	1	1	2	2	2	2	2	2	2	2	2	2	2	2	2	2	2	2	2	2	2	#NULL!	#NULL!	2	#NULL!	2	2	144	43.4	2	80
1	16.5	18	15	15	1	1	2	2	2	2	2	1	2	2	2	2	2	2	1	2	2	2	2	2	2	2	1	2	4	2	1	164	55.3	1	69
2	16.5	14.5	18	17	1	1	1	2	2	1	2	#NULL!	#NULL!	2	2	1	2	2	2	2	1	2	2	1	2	1	2	2	5	2	2	152	47	2	64
1	45	45	45	50	3	1	2	2	2	2	2	2	2	2	2	2	2	2	2	2	2	2	2	2	2	2	2	2	4	1	1	165	54.1	2	63
2	18	17	17.5	18	1	2	2	2	2	1	2	2	2	2	2	2	2	2	2	2	1	2	2	1	2	2	2	2	7	2	1	151	45	2	60
1	26	28	30	26	2	1	2	2	2	2	2	2	2	2	2	2	2	2	2	2	2	2	2	2	2	2	2	2	8	2	2	172	56.4	1	60
1	27	21	25	25	3	1	2	2	2	2	2	2	2	2	2	1	2	2	2	2	2	1	2	2	2	2	2	2	5	1	1	157	45.8	2	66
1	35	31	35	35	2	2	2	2	2	2	2	1	2	2	2	2	2	2	2	2	2	2	2	1	2	2	2	2	8	1	2	162	47.9	2	61
1	26	27	27	28	2	1	2	2	2	2	2	2	2	2	2	2	2	2	2	2	2	2	2	2	2	2	2	2	8	2	1	172	53.7	1	64
1	30	30	29	30	1	1	2	2	2	2	2	2	2	2	2	2	2	2	2	2	2	2	2	2	2	2	2	2	4	2	1	165	45	1	61
1	41.5	45.5	39.5	48.5	3	1	2	2	2	2	2	2	2	2	2	2	2	2	2	2	2	2	2	1	2	1	2	2	7	1	1	153	64.5	2	48
2	15	13	11	16	2	1	2	2	1	2	2	1	2	1	2	2	2	2	2	2	2	2	2	2	2	2	2	2	8	2	1	165	66.7	2	47
1	61.5	58.2	60.5	56.5	2	1	2	2	2	2	2	2	2	2	2	2	2	2	2	2	2	2	2	1	2	2	2	2	7	2	1		61.2	2	82
1	3.5	4.5	5	7.5	1	1	2	2	2	2	2	2	2	2	2	2	2	2	2	2	2	2	2	2	2	2	2	2	9	2	1		60.9	1	71
1	21	24	28	27	2	1	1	2	2	2	2	1	2	2	2	2	2	2	1	2	2	2	2	2	2	#NULL!	#NULL!	2	#NULL!	1	1		49.9	1	72
1	8	12	10	17	1	2	2	2	2	2	2	2	2	2	2	2	2	2	2	2	2	2	2	2	2	2	2	2	4	1	1		59.6	2	62
1	23	22	23	25	2	1	2	2	2	2	2	1	1	2	2	2	2	2	2	2	1	2	2	2	2	2	2	2	4	2	2		46.6	2	56
1	34	30.5	34	33.5	3	1	2	1	2	2	2	1	1	2	2	2	2	2	2	2	2	2	1	1	2	1	2	2	6	1	2		50.3	2	73
1	31.2	28.8	29.7	34.8	2	1	2	2	1	1	2	2	2	2	2	2	2	1	2	2	2	2	2	2	2	1	2	2	8	1	1	158.6	158.6	1	76
1	30	34.5	32.5	35.5	2	1	2	2	2	2	2	2	2	2	2	2	2	2	2	2	2	2	2	2	2	1	2	2	7	1	1	159	159	2	46
1	38	40	40	40	3	1	2	2	2	2	2	2	2	2	2	2	2	2	2	2	2	2	2	2	2	2	2	2	7	2	1	162	160	2	57
1	24	26	22	19	3	1	2	2	2	2	2	1	2	2	2	2	2	2	2	2	2	2	2	2	2	2	2	2	5	2	2	147.3	124.6	1	51
1	31.1	26.2	28.1	29.2	2	2	2	2	2	2	2	1	2	2	2	2	2	2	2	2	2	2	2	2	2	2	2	2	7	1	1	153.3	134	2	53
1	55.1	50.5	52.7	55.5	3	2	2	2	1	2	2	2	2	2	2	2	2	2	2	2	2	2	2	2	2	2	2	2	8	1	1	157.5	140	1	54
1	26	29	27	27	1	1	2	2	2	2	2	2	2	2	2	2	2	2	2	2	2	2	2	2	2	1	1	2	9	2	1	160	140	2	51
1	34.5	39.5	37.4	37.5	3	1	2	2	2	2	2	2	2	2	2	2	2	2	2	2	1	2	2	2	2	2	1	2	8	1	2	108.4	62.9	2	54
1	36.5	35.5	42.5	38.5	1	1	2	2	1	1	2	2	2	2	2	1	2	2	2	2	2	2	2	1	2	2	2	2	8	1	1	156.2	130.4	2	56
1	50	55	55	55	3	1	2	2	2	2	2	1	2	1	1	2	2	2	2	2	2	2	2	2	2	2	2	2	7	1	1	166	142	1	51
1	20	22	19	23	2	1	2	2	2	2	2	1	2	2	2	2	2	2	2	2	2	2	2	2	2	2	2	2	5	1	2	93.5	44.9	2	81
1	20	20	20	20	2	1	2	2	2	2	2	2	2	2	2	2	2	2	2	2	2	2	2	2	2	2	2	2	#NULL!	2	1	144	106	1	74
1	36.5	34.5	34.5	38.5	3	1	2	2	2	2	2	2	2	2	2	2	2	2	2	2	2	2	2	2	2	2	2	2	7	1	2	168	141.2	1	60
1	34	33	36	35	2	1	2	2	2	2	2	2	1	2	1	2	2	2	2	2	2	2	2	2	2	2	2	2	5	2	1	151	114	2	49
1	12.5	18.8	17.2	18.5	1	1	2	2	2	2	2	1	2	2	2	2	2	2	2	2	2	2	2	1	2	2	2	2	5	2	1	154	117	2	70
1	44	47.5	40	46	3	2	2	2	2	2	2	2	2	2	2	2	2	2	2	2	1	2	2	1	2	2	2	2	6	1	2	166	134	1	59
1	25	21	22	20	2	1	2	2	2	2	2	1	2	2	2	2	2	2	2	2	1	2	2	1	2	2	2	2	6	2	1	153.5	114	2	57
1	12.5	11.5	14	15	1	1	2	2	1	2	2	2	2	2	2	2	2	2	2	2	2	2	2	2	2	2	2	2	8	2	1	147	104.5	2	77
2	16	22	27	24	2	1	2	2	2	2	2	2	2	2	2	2	2	1	2	1	1	2	2	1	2	2	1	2	3	2	1	155	116	2	51
1	38	39	36	37	2	1	2	2	2	2	2	2	2	2	2	2	1	1	2	2	2	2	2	2	2	2	2	2	6	1	1	158	120	2	48
1	30	35	30	40	3	1	2	2	2	2	2	2	2	2	2	2	2	2	2	2	1	2	2	2	2	2	2	2	6	2	1	158.2	120	1	68
1	16	18	19	20	2	1	2	2	2	2	2	2	2	2	2	2	2	2	2	2	2	2	2	1	2	2	2	2	8	2	1	175.5	145.5	1	57
1	20	25	23	29	1	1	2	2	2	2	2	2	2	2	2	2	2	2	2	2	1	2	2	1	2	2	2	2	5	2	1	143.6	96	2	71
1	43	40	44	40.5	3	1	2	2	2	2	2	2	2	2	2	2	2	2	2	2	2	2	2	2	2	2	2	2	7.5	1	2	170	134	1	71
1	44.5	46.5	47.5	46.5	2	1	2	2	2	1	2	2	2	2	2	2	2	2	2	2	1	2	2	1	2	2	2	2	5	2	1	148.1	101	2	72
1	16	18	15	19	2	1	2	2	2	2	2	2	2	2	2	2	2	2	2	2	2	2	2	2	2	2	1	2	8	2	1	175.5	138.5	1	57
1	43	43.5	51	51.5	3	1	2	2	2	2	2	1	1	2	2	2	2	2	1	2	2	2	2	2	2	2	2	2	6	1	1	153	105	2	66
1	50	45	41.5	38.5	1	1	2	2	2	2	2	1	2	2	2	2	2	2	2	2	1	2	2	2	2	2	2	2	8	2	2	155.4	108	2	48
1	24	28.5	26.5	32.5	2	1	2	2	2	2	2	2	2	2	2	2	2	2	2	2	2	2	2	1	2	2	2	2	6	2	1	145.4	94	2	62
1	30	31	33	31	2	1	2	2	2	2	2	2	2	2	2	2	2	2	2	2	2	2	2	2	2	2	2	2	7	2	2	170.6	129.4	1	55
1	24.9	20	22.1	18.6	2	1	2	2	2	2	2	2	2	2	2	2	2	2	2	2	2	2	2	2	2	2	2	1	5	1	1	163	118	1	45
1	16	14	18	18	2	1	2	2	2	2	2	2	2	2	2	2	2	1	2	2	1	2	2	1	2	1	1	2	1	2	1	171.5	128.6	1	47
1	18	21	23	30	3	1	2	2	2	2	2	2	2	2	2	2	2	2	2	2	1	2	2	1	2	2	2	2	7	2	1	152	101	2	59
1	16	20	19	20	2	1	2	2	2	2	2	2	2	2	2	2	2	2	2	2	1	2	2	1	2	2	2	2	8	2	1	161	112	1	64
1	39	36	36	40	3	1	2	2	2	2	2	2	2	2	2	2	2	2	2	2	2	2	2	2	2	2	2	2	6	1	2	170.5	125.5	1	60
1	23	15	24	25	2	1	2	2	2	2	2	2	2	2	2	2	2	2	2	2	2	2	2	1	2	2	2	2	5	2	1	161.2	112	1	62
2	39	27	29	28.5	2	1	2	2	2	2	2	2	2	2	2	2	2	2	2	2	1	2	2	2	2	2	2	2	7	2	1	167.1	120	1	77
1	35	37.9	35.5	38	3	1	2	2	2	2	2	2	1	2	2	2	2	2	2	2	2	2	2	2	2	2	2	2	6	2	1	140.4	84	2	74
1	16	22	20	21.5	3	1	2	2	2	2	2	2	2	1	2	2	2	2	2	2	2	2	2	2	2	2	2	2	10	2	1	157	105	2	64
1	16	20	19	20	1	1	2	2	2	2	2	1	2	2	2	2	2	2	2	2	2	2	2	2	2	2	2	2	9	2	1	166	116	2	50
1	61	60.5	62	60.8	2	1	2	2	2	2	2	2	2	2	2	2	2	2	2	2	2	2	2	1	2	1	2	2	6	1	2	150	94.3	2	71
1	37	34	40	43	3	1	2	2	2	2	2	1	2	2	2	2	2	1	2	2	2	2	2	2	2	1	2	2	8	1	1	149	92.6	2	48
1	33	35	34	37	3	1	2	2	2	2	2	2	2	2	2	2	2	2	2	2	2	2	2	1	2	2	2	2	9	2	1	155	100	2	64
2	20	24	21	22	1	2	2	2	2	2	2	2	2	2	2	2	2	2	2	2	2	2	2	2	2	2	2	2	8	2	1	151.5	95	2	51
1	31.1	34.1	26.3	32.9	3	1	2	2	2	2	2	2	2	2	2	2	2	2	2	2	2	2	2	2	2	2	2	2	7	2	1	141	81	2	96
2	41.5	44.5	45	44.2	2	1	2	2	2	2	2	1	2	2	2	2	2	2	2	2	2	2	2	2	2	2	2	2	5	1	1	152	93.4	2	56
1	22	20	22	24	1	2	2	2	2	1	2	2	2	2	2	2	2	2	2	2	2	2	2	1	2	2	2	2	5	1	2	166	110	1	46
1	7.5	8.1	8.2	9.5	1	2	2	2	2	2	2	2	2	2	2	2	2	2	2	2	2	2	2	2	2	2	1	2	4	1	1	159.2	100.1	2	59
1	25	20	25	20	2	1	2	2	2	2	2	2	2	2	2	2	2	2	1	2	2	2	2	2	2	2	2	2	6	2	1	167	110	1	68
1	22	27	21	25	2	1	2	2	2	2	2	2	2	2	2	2	2	2	2	2	2	2	2	2	2	2	2	2	6	2	2	144.5	82	1	68
1	10	10	19	10	2	1	2	2	2	2	2	2	2	2	2	2	2	2	2	2	2	2	2	1	2	2	2	2	6	1	1	149	86.7	2	58
1	28	33	35	35	3	1	2	2	2	2	2	2	#NULL!	2	2	2	2	2	2	2	2	2	2	2	2	2	2	2	6	2	1	149.5	86.6	2	72
1	16	19	16	19	2	1	2	2	2	2	2	2	2	2	2	2	2	2	2	2	1	2	2	1	2	2	1	2	7	2	1	170.5	112	1	58
1	21	21	24	24	2	1	2	2	2	2	2	1	2	2	2	2	2	2	2	2	2	2	2	2	2	2	2	2	8	2	1	150	86.3	2	47
2	50.1	56.1	52.1	57.1	3	1	2	2	2	2	2	2	2	2	2	2	2	2	2	2	2	2	2	2	2	2	2	2	6	1	1	158.3	95.4	2	63
2	9	6.5	9.8	11.5	1	1	2	2	2	2	2	1	2	2	2	2	1	1	2	2	2	2	2	1	2	2	2	2	7	2	1	165.1	103.2	2	60
1	27	33	35	37	2	1	2	2	2	2	2	2	2	2	2	2	2	2	2	2	2	2	2	1	2	2	1	2	7	1	1	157	92.8	2	54
1	28	27	34	31.5	1	1	2	2	2	2	2	2	2	2	2	2	2	2	2	2	2	2	2	2	2	2	1	2	5	2	2	154.8	90.2	1	48
1	51.5	54	57	56	2	1	2	2	2	2	2	2	2	2	2	2	2	2	2	2	2	2	2	2	2	2	2	2	7	1	1	152.9	87.9	2	49
1	33.5	36.5	35	39	2	1	2	2	2	2	2	2	2	2	2	2	2	2	2	2	2	2	2	2	2	2	2	2	8	2	1	156.1	91.6	2	47
1	38.5	38.5	40	44	2	1	2	2	2	2	2	2	2	2	2	2	2	2	2	2	1	2	2	2	2	2	2	2	8	2	1	159	94.2	2	52
1	26.5	30	26.5	31.5	3	1	2	2	2	2	2	2	2	2	2	2	2	1	2	2	2	2	2	2	2	2	1	2	8	2	1	151.5	85.4	2	55
1	15	20	16	18	1	2	2	2	2	2	2	1	2	2	2	2	2	2	2	2	2	2	2	2	2	2	2	2	5	2	1	151.2	85	2	68
2	29	20	22	17	1	1	2	2	2	1	2	2	2	2	2	2	2	2	2	2	2	2	2	2	2	2	2	2	8	1	1	149	82.5	2	49
1	40.5	46.5	41.5	49.5	3	1	2	2	2	2	2	2	2	2	2	2	2	2	2	2	2	2	2	2	2	2	2	2	8	2	1	155	89	2	59
1	29	23	29	25	3	1	2	2	2	2	2	2	2	2	2	2	2	2	2	2	2	2	2	2	2	2	2	2	10	1	2	152	85.4	2	62
1	44	46	46	47	3	1	2	2	2	2	2	2	2	2	2	2	1	2	2	2	2	2	2	1	2	2	2	2	8	1	1	164.5	99.4	2	51
1	55	60	59	60	3	1	2	2	2	2	2	2	1	2	2	2	2	2	2	2	2	2	2	2	2	2	2	2	8	1	1	162.6	97	2	62
1	21	22	20	22.5	1	2	2	2	2	2	2	2	2	2	2	2	2	2	2	2	2	2	2	2	2	1	2	2	7	2	1	167	102	1	63
1	30	30	30	28	1	1	2	2	2	2	2	2	2	2	2	2	2	2	2	2	2	2	2	2	2	2	2	2	6	1	1	160.6	93.1	2	45
1	54	48.5	54.1	50	2	1	2	2	2	2	2	2	2	2	2	2	2	2	2	2	2	2	2	2	2	1	2	2	7	1	1	154.5	85.3	2	48
1	21	23	18	23	1	1	2	2	2	2	2	1	1	2	2	2	2	2	2	2	2	2	2	2	2	2	2	2	8	2	1	165	96.7	1	69
1	41.5	46.5	43.3	48.5	3	1	2	2	2	2	2	2	2	2	2	1	2	1	2	2	2	2	2	1	1	2	2	2	6	1	1	161	91.7	1	69
1	40.5	49.5	41.5	50.2	3	1	2	2	2	1	2	2	2	2	2	2	2	2	2	2	1	2	2	2	2	2	2	2	9	1	1	152	81.5	2	67
1	30	26	30	22.5	3	1	2	2	2	2	2	2	2	2	2	2	2	2	2	2	2	2	2	1	2	2	2	2	9	2	1	152.3	81.8	2	56
1	28	27	30	30	3	1	2	2	2	2	2	2	#NULL!	2	2	2	2	2	2	2	2	2	2	1	2	2	2	2	6	2	1	169	100.6	1	47
2	54.8	46.6	54.2	46.4	3	1	1	2	2	2	2	2	2	2	2	2	2	2	2	2	1	2	2	2	2	1	2	2	6	1	2	164.5	95.2	2	48
1	30	22.5	31.5	32	2	1	2	2	2	2	2	2	2	2	2	2	2	2	2	2	2	2	2	1	2	2	2	2	8	2	2	149.4	78.5	2	58
1	38.5	41	36.5	43.5	3	2	2	2	2	2	2	1	2	2	2	2	2	2	2	2	1	2	2	2	2	2	2	2	7	1	1	138	66.9	2	60
1	42	47	43	48	3	1	2	2	2	2	2	2	2	2	2	2	2	2	2	2	2	2	2	2	2	2	2	2	7	1	1	159.5	89	2	54
1	26.4	31.3	34.5	33.3	3	1	2	2	2	2	2	2	1	2	2	2	2	2	2	2	2	2	2	2	2	2	2	2	6	2	1	156.8	85.9	2	56
1	34	33	35	33	3	2	2	2	2	2	2	2	2	2	2	2	2	2	2	2	2	2	2	2	2	2	2	2	10	2	1	159.4	88.7	2	69
1	29	27	31	33	2	1	2	2	2	2	2	2	2	2	2	2	2	2	2	2	2	2	2	1	2	2	2	2	6	2	2	165.6	95.5	1	57
1	39	34	38	34	3	2	2	2	2	2	2	1	#NULL!	2	2	2	2	1	2	2	2	2	2	2	2	2	1	2	7	2	1	158	86.9	1	59
1	42	45	47	46	2	1	2	2	2	2	2	2	2	2	2	2	2	2	2	2	2	2	2	1	2	2	1	2	7	1	2	169.5	100	1	57
2	24	26	24	26	2	1	2	2	2	2	2	2	2	2	2	2	2	2	2	1	2	2	2	1	2	1	2	2	6	2	1	155.8	84.4	2	61
1	33	37	38	41	2	1	2	2	2	2	2	2	2	#NULL!	2	2	2	2	2	2	2	2	2	1	1	2	2	2	7	1	2	157	85.7	2	59
1	41.5	45	41	46	2	1	2	2	2	2	2	2	2	2	2	2	2	2	2	2	2	2	2	2	2	2	2	2	8	1	1	161	90.1	2	49
1	27	30	24	30	3	2	2	2	2	2	2	2	2	1	2	1	2	1	2	#NULL!	1	2	2	2	2	2	2	2	7	2	2	151	79.2	2	64
1	29	30	30	29	2	1	2	2	2	2	2	2	2	2	2	2	2	2	2	2	2	2	2	2	2	2	2	2	7	2	1	161	90	2	60
1	28	21	28.5	26.5	1	1	1	2	2	2	2	2	2	2	2	2	2	2	2	2	2	2	2	2	2	2	2	2	7	2	1	154.2	82.5	1	70
1	52	50	52	53	3	1	2	2	2	2	2	2	2	2	2	2	2	2	2	2	1	2	2	2	2	2	2	2	8	1	1	153.2	81.3	2	53
1	30	40	32	40	3	1	2	2	1	1	2	2	2	2	2	2	2	2	2	2	2	2	2	2	2	2	2	2	8	1	1	161	89.7	2	50
1	30	34.5	29	34.5	3	1	2	1	2	2	2	2	2	2	2	2	2	2	2	2	2	2	2	2	2	2	1	2	5	2	1	170	100	1	52
1	10	14	15	16	1	1	2	2	2	2	2	2	2	2	2	2	2	2	2	2	1	2	2	2	2	2	2	2	5	1	1	143.4	71.1	2	70
1	29	31	29	32	1	1	2	2	2	2	2	1	2	2	2	1	2	2	2	2	2	2	2	2	2	2	1	2	5	2	1	152.3	79.8	2	51
1	28	32.5	29	30.5	2	1	2	2	2	2	2	1	2	2	2	2	2	1	2	2	1	2	2	2	2	2	2	2	6	2	1	148.3	75.6	2	52
1	25	27	27	30	2	1	2	2	1	2	2	2	2	2	2	2	2	2	2	2	2	2	2	1	2	2	2	2	6	2	1	152.6	79.9	2	47
1	28	35	29	38	3	2	2	2	2	2	2	1	2	2	2	2	2	2	2	2	1	2	2	1	2	2	2	2	7	1	2	154.5	81.9	2	51
1	28	32	28	30	3	1	2	2	2	1	2	1	2	2	2	2	2	2	2	2	1	2	2	2	2	2	2	2	6	2	1	148	75.1	2	61
1	19	19	21	19	2	2	2	2	2	2	2	1	2	2	2	1	2	1	2	2	2	2	2	2	2	2	2	2	11	2	1	155.4	82.7	2	49
1	30	30	30	29	1	1	2	2	2	2	2	1	1	2	2	2	2	2	2	2	2	2	2	1	2	2	2	2	7	2	1	145.7	72.5	2	72
1	42	45	43	43	2	1	2	2	2	2	2	2	2	2	2	2	2	2	2	2	2	2	2	2	2	2	2	2	6	1	1	172	101	1	57
1	29.3	28.6	30.4	28.5	2	2	2	2	1	2	2	2	2	2	2	2	2	2	2	1	1	2	2	1	2	1	2	2	8	2	2	150	76.8	2	60
1	10.2	21.2	24.2	26.4	2	1	2	2	2	1	2	2	2	2	2	2	2	1	2	2	1	2	2	1	2	2	2	2	6	1	1	151.5	78.2	2	70
1	52	46	54	53	3	1	2	2	2	2	2	2	2	1	2	2	1	2	2	2	2	2	2	2	2	2	2	2	6	1	1	161	88.3	2	60
1	25	32	34	35.5	2	1	2	2	2	2	2	2	#NULL!	#NULL!	#NULL!	2	2	2	2	2	#NULL!	2	2	1	2	1	1	2	4	1	1	155.2	81.8	2	51
1	27	40	32	40	3	1	2	2	2	2	2	2	1	2	2	2	2	2	2	2	2	2	2	2	2	2	2	2	8	2	1	155	81.5	2	53
1	34	40	38	40	2	1	2	2	2	2	2	2	2	2	2	2	2	2	2	2	2	2	2	2	2	2	2	2	6	1	2	148.4	74.6	2	66
1	30	33	30	35	3	1	2	2	2	2	2	2	2	2	2	2	2	2	2	2	1	2	2	1	2	2	2	2	4	2	1	150.9	77.1	1	60
1	20	28	31	32	2	1	2	2	2	2	2	2	2	2	2	2	1	1	2	2	1	2	2	1	2	2	2	2	8	1	1	149.1	75.2	2	47
1	50	53	51	55	2	1	2	2	2	2	2	2	2	2	2	2	2	2	2	2	1	2	2	2	2	2	2	2	7	1	1	162.5	89.3	2	55
1	30	40	32	41	3	1	2	2	2	2	2	2	2	2	2	2	2	2	2	2	2	2	2	2	2	2	2	2	8	1	2	156.5	82.7	2	59
1	33	39.5	33	37.5	3	1	2	2	2	2	2	2	2	2	2	2	2	2	2	2	2	2	2	1	2	2	1	2	8	2	1	158.2	84.5	1	45
2	37.5	34.5	38.5	34.5	3	1	2	2	2	2	2	2	2	2	2	2	2	2	2	2	2	2	2	2	2	2	2	2	3	2	2	152.7	78.7	2	56
2	10	10	10	10	1	1	2	2	2	2	2	1	2	2	2	2	2	2	2	2	2	2	2	1	2	1	2	2	7	2	1	170.6	98.2	1	58
1	34.8	31.2	28.5	31.6	2	1	2	2	1	1	2	2	2	2	2	2	2	2	2	2	2	2	2	2	2	2	2	2	7	1	2	177	105.3	1	47
1	36.5	42	39.5	40	2	1	2	2	2	2	2	1	2	2	2	2	2	2	2	2	2	2	2	1	2	1	2	2	8	2	1	149.6	75.2	2	59
1	39	33.5	30.4	37.5	3	1	2	2	2	2	2	1	#NULL!	2	2	2	2	2	2	2	1	2	2	1	2	2	2	2	7	1	2	171.1	98.3	1	63
1	30	23	29	28	2	1	2	2	2	2	2	2	2	2	2	2	2	2	2	2	2	2	2	2	2	2	2	2	10	2	1	146.3	71.8	2	66
1	20	23	24	26	2	1	2	2	2	2	2	1	2	2	2	2	2	2	2	1	2	2	2	1	2	2	2	2	2	1	2	154	79.4	2	45
1	40	40	42	40	2	1	2	2	2	2	2	2	2	2	2	2	2	2	2	2	1	2	2	2	2	2	2	2	7	1	1	160.3	86	2	59
1	40	50	40	50	2	1	2	2	2	2	2	2	2	2	2	2	2	2	2	2	2	2	2	1	2	2	2	2	6	1	1	151.8	77	2	50
1	36	41	37	42.5	3	1	2	2	2	2	2	2	1	2	2	2	2	1	2	2	2	2	2	2	2	1	2	2	8	1	1	150.3	75.3	2	77
1	33.1	30	30	35	3	1	2	2	2	2	2	2	2	2	2	2	2	1	2	2	1	2	2	1	2	2	2	2	8	1	2	180.6	108.7	1	50
1	35	34	36	36	2	1	2	2	2	2	2	2	2	2	2	1	2	2	2	2	2	2	2	1	2	2	2	2	8	1	1	153.2	78.2	2	70
2	9	8	9	7.5	1	1	2	2	2	2	2	1	1	2	2	2	2	1	2	2	1	2	2	1	2	2	1	2	4	2	1	169.5	95.7	1	77
1	43	42	45	45	3	1	2	2	2	2	2	2	2	2	2	2	2	2	2	2	1	2	2	2	2	2	2	2	7	1	1	156	81	1	50
1	11.6	10.1	20.5	22.5	2	1	2	2	2	2	2	2	2	2	2	1	2	2	2	2	2	2	2	2	2	1	1	2	6	1	1	147.5	72.4	2	64
1	40	25	38	24	2	1	2	2	2	2	2	2	2	2	2	2	2	2	2	2	2	2	2	1	2	2	1	2	6	1	2	165	90.5	1	59
1	21.5	28	22	28	3	1	2	2	2	1	2	2	2	2	2	2	2	2	2	2	1	2	2	2	2	2	2	2	9	2	1	148.6	73.4	2	63
1	40	36	40	40	2	2	2	2	2	2	2	2	2	2	2	2	2	2	2	2	2	2	2	2	2	2	2	2	8	1	2	167	92.7	1	63
1	37	45	42	45	3	1	2	2	2	2	2	2	2	2	2	2	2	2	2	2	2	2	2	2	2	1	2	2	8	1	1	148.1	72.9	2	64
1	42.1	45.5	43.5	52.9	3	1	2	2	2	2	2	1	2	2	2	2	2	2	2	2	2	2	2	1	2	2	2	2	6	1	2	165.5	91	1	47
1	18.7	20.1	24.2	20.2	2	1	2	2	2	1	2	2	2	2	2	2	2	2	2	1	1	2	2	2	2	2	2	2	8	2	1	164.5	89.9	1	60
1	30	30	30	30	1	1	2	2	2	2	2	2	1	1	2	2	2	2	2	2	2	2	2	1	2	2	2	2	10	2	1	154.8	79.6	2	79
1	42	46.5	42.5	41.5	3	1	2	2	2	2	2	2	2	2	2	2	1	1	2	1	1	2	2	2	2	1	2	2	4	1	2	161	86.1	1	62
1	28	25	29	32	1	2	2	2	2	2	2	1	2	1	2	2	2	2	2	2	2	2	2	1	2	2	2	2	5	2	1	155.8	80.6	2	48
1	40	45	40	45	2	1	1	2	2	2	2	2	2	2	2	2	2	2	2	2	2	2	2	2	2	1	2	2	6	2	1	171.8	98	1	58
1	21	22	23	22	1	1	2	2	2	2	2	2	2	2	2	2	2	2	2	2	1	2	2	1	2	2	2	2	7	2	1	156	80.8	2	51
1	27.4	25.6	30.1	25.8	1	1	2	2	2	2	2	2	2	2	2	2	2	2	2	2	1	2	2	2	2	2	2	2	5	1	1	158.7	83.6	2	63
1	18.5	21	18	21.5	1	2	2	2	2	2	2	2	1	2	2	2	2	1	2	2	1	2	2	1	2	2	2	2	4	2	1	153.5	78.2	1	56
1	25	28	28	30	1	1	2	2	2	2	2	2	2	2	2	2	2	2	2	2	1	2	2	1	2	2	2	2	8	2	1	145	69.7	2	71
1	30	38.5	37.5	39	3	1	2	2	2	2	2	2	2	2	2	2	2	2	2	2	2	2	2	2	2	2	2	2	6	1	2	168.5	94.1	1	47
1	51.5	53.5	50	55	3	1	2	2	2	2	2	2	2	2	2	2	1	2	2	2	2	2	2	1	1	2	2	2	8	1	1	157.2	81.9	2	60
1	55	50	54	50	3	1	2	2	2	2	2	2	2	2	2	2	2	2	2	2	2	2	2	2	2	1	2	2	6	1	1	172	98	1	53
1	29	29	29	32	2	1	2	2	2	2	2	2	2	2	2	2	2	2	2	2	2	2	2	2	2	1	2	2	4.5	1	1	156.6	81.1	2	56
1	12	12	12	13	1	2	2	2	2	2	2	2	2	2	2	2	2	2	2	2	2	2	2	2	2	2	2	2	#NULL!	2	1	151	75.4	2	48
1	30.5	27.5	34.5	33.5	2	1	2	2	2	2	2	2	2	2	2	2	2	2	2	2	2	2	2	2	2	2	2	2	7	2	1	157.2	81.7	1	53
1	48	42.5	52.5	58.5	3	1	2	2	2	2	2	2	2	2	2	2	2	2	2	2	2	2	2	2	2	2	2	2	8	1	1	147.4	71.8	2	57
1	50	55	50	55	3	1	2	2	2	2	2	2	2	2	1	2	2	2	2	2	2	2	2	2	2	2	2	2	4	2	2	177.4	104	1	54
1	27.9	29.1	29	37.1	2	1	2	2	2	2	2	1	2	2	2	2	2	2	2	2	1	2	2	2	2	2	2	2	6	2	1	158.5	83	2	62
2	32	31.2	38.2	38	3	1	2	2	2	2	2	2	1	1	2	2	2	2	2	2	2	2	2	2	2	2	2	2	7	2	2	151	75.3	1	61
1	29	35	31	38	2	1	2	2	2	2	2	2	2	2	2	2	2	2	2	2	1	2	2	1	2	2	2	2	7	2	1	163.9	88.7	1	48
1	41.9	42.2	42.3	41	3	1	2	2	2	2	2	2	2	2	2	2	2	2	2	2	2	2	2	1	2	2	2	2	7	1	1	153.5	77.8	2	49
1	25	28.5	25.5	28	3	1	2	2	2	2	2	1	2	2	2	2	2	1	2	2	2	2	2	2	2	2	2	2	8	1	1	155.2	79.5	2	71
1	32	41	40	42	2	1	2	2	2	2	2	2	2	2	2	2	2	2	2	2	2	2	2	2	2	2	2	2	8	1	1	160.3	84.8	2	67
1	49	49	50	46.5	2	1	2	2	2	2	2	1	1	1	2	2	2	2	2	2	2	2	2	2	2	2	2	#NULL!	7	2	1	160.5	85	1	47
1	25.5	26.5	22.5	26.5	2	2	2	2	2	2	2	1	2	2	2	2	2	2	2	2	1	2	2	2	2	2	2	2	5	2	1	142.5	67	2	54
1	28	30	27	30	2	1	2	2	2	2	2	2	2	2	2	2	2	2	2	2	2	2	2	2	2	2	2	2	7	1	2	174.1	100	1	53
1	27	29	27	30	2	2	2	2	2	2	2	2	1	1	2	2	2	2	2	2	1	2	2	1	2	2	1	2	4	2	1	156.9	81.2	2	59
1	44.5	45.5	44.5	51	3	1	2	2	2	2	2	1	2	2	2	2	2	2	2	2	2	2	2	1	2	1	1	2	6	2	1	157.1	81.4	2	50
1	53.1	59.3	57.8	57.9	3	1	2	2	2	2	2	2	2	2	2	2	2	2	2	2	2	2	2	2	2	2	2	2	6	1	2	161.2	85.6	1	49
1	41	43	42	42	3	1	2	1	2	1	#NULL!	2	2	2	2	2	2	2	1	#NULL!	2	2	1	1	2	#NULL!	#NULL!	2	#NULL!	1	1	149.2	73.2	2	59
1	29	28.5	30	32.5	2	1	2	2	2	2	2	2	2	2	2	2	2	2	2	2	2	2	2	1	2	2	2	2	6	1	1	148.9	72.9	2	67
1	28.5	31.5	32.5	34	3	2	2	2	2	2	2	2	1	1	2	2	2	2	2	2	2	2	2	2	2	2	2	2	8	1	2	168	92.8	1	59
1	20	25	20	26	1	1	2	2	2	2	2	2	2	2	2	2	2	2	2	2	2	2	2	2	2	2	2	2	9	2	1	148.3	72.3	2	48
1	34	48	35	44	3	1	2	2	2	2	2	2	2	2	2	2	2	2	2	2	2	2	2	2	2	2	2	2	6	1	1	158.1	82.1	2	45
1	45	45	42	45	1	2	2	2	2	1	1	2	2	2	2	2	2	2	2	2	2	2	2	2	2	1	2	2	8	1	1	154.5	78.4	2	48
1	46.4	53.2	48.2	58.3	3	1	2	2	1	2	2	1	2	1	2	2	1	2	2	2	2	2	2	2	2	2	2	2	6	1	1	161	85.1	2	59
1	24	28	25	28	2	1	2	2	2	2	2	1	2	2	2	2	2	2	2	2	2	2	2	2	2	2	2	2	5	1	2	148.1	72	2	70
1	33.5	38.3	34	39.8	2	1	2	2	2	2	2	2	2	2	2	2	2	2	2	2	2	2	2	1	2	2	2	2	5	2	1	146.7	70.6	2	60
1	19.5	18	15.5	17	1	1	2	2	2	2	2	1	2	1	2	2	2	1	2	2	2	2	2	1	1	2	2	2	1	1	2	145.9	69.8	2	48
1	50	50	49	50	3	2	2	2	2	2	2	2	2	2	2	2	2	2	2	2	1	2	2	1	2	2	2	2	6	1	1	158.3	82.1	2	69
1	11.1	14.2	13.3	15.2	1	1	2	2	2	2	2	2	2	2	2	2	2	2	2	2	2	2	2	2	2	2	1	2	6	2	1	156.3	80	2	52
1	25	27	25	28	3	1	2	2	2	2	2	2	2	2	2	2	2	2	2	2	2	2	2	2	2	2	2	2	6	1	1	161.4	85.3	2	65
1	39.2	34.9	43.4	41.2	3	1	2	2	2	2	2	2	1	2	2	2	2	2	2	1	1	2	2	1	2	2	2	2	6	1	1	156.8	80.5	2	48
1	24.5	24.5	27.5	26.5	1	1	2	2	2	2	2	1	1	1	2	2	2	1	2	2	1	2	2	1	2	2	2	2	7	2	1	161.6	85.5	2	46
1	44.5	44.3	45.1	44.2	3	1	2	2	2	2	2	2	2	2	2	2	2	2	2	2	2	2	2	2	2	2	2	2	6	2	2	158	81.7	2	83
1	29.5	29	30	32	2	1	2	2	2	2	2	2	2	2	2	2	2	2	2	2	2	2	2	2	2	2	2	2	7.5	2	1	159.5	83.2	2	45
1	26.5	23.5	25	27	2	1	2	2	2	2	2	2	2	2	2	2	2	2	2	2	2	2	2	2	2	1	2	2	8	2	1	163.5	87.4	1	48
1	42	45.5	42	49	3	1	2	2	2	2	2	2	2	2	2	2	2	2	2	2	2	2	2	2	2	1	2	2	7	1	1	158	81.6	2	48
1	30	27	29	32	2	1	2	2	2	2	2	1	2	2	2	2	2	2	2	2	2	2	2	1	2	1	1	2	6	1	1	160.5	84.2	2	68
1	20.1	18.8	18.9	17.8	1	1	2	2	2	2	2	2	2	2	2	2	2	2	2	2	2	2	2	2	2	2	2	2	9	2	1	158.5	82.1	1	48
1	37	38	37	40	2	1	2	2	2	1	2	1	2	2	2	2	2	2	2	2	2	2	2	1	2	2	2	2	8	2	1	151	74.5	2	72
1	11	19	17	21	1	1	2	2	2	2	2	1	1	1	2	2	2	1	2	2	2	2	2	2	2	2	1	2	9	2	1	159	82.6	1	66
1	48	50	51	50	2	1	2	2	2	2	2	2	2	2	2	2	2	2	2	2	2	2	2	2	2	2	2	2	7	2	1	155.9	79.4	2	73
1	28	35	32	33	3	1	2	2	2	2	2	1	2	2	2	2	2	1	2	2	2	2	2	1	2	2	2	2	8	2	1	143.7	67.4	2	61
1	15	20	20	16	1	1	2	2	2	2	2	1	2	2	2	2	2	2	2	2	2	2	2	2	2	2	2	2	6	2	1	149.3	72.7	2	46
1	31	25	30.5	30	2	1	2	2	2	2	2	2	2	2	2	2	2	2	2	2	2	2	2	1	2	2	2	2	10	1	1	166.4	90.3	1	52
1	27	29	27	30	3	1	2	2	2	2	2	2	2	2	2	2	2	2	2	2	1	2	2	1	2	2	2	2	9	1	2	166.4	90.3	1	54
1	30	35	30	35	3	1	2	2	2	2	2	2	2	2	2	2	2	2	2	2	2	2	2	2	2	2	2	2	8	2	1	167.8	91.8	1	66
1	23	25	24	25	3	1	2	2	2	2	2	2	1	2	2	2	2	2	2	2	2	2	2	2	2	2	2	2	7	2	1	167.4	91.3	1	71
1	10	12	12	12	1	1	2	2	2	2	2	1	1	1	2	2	2	1	2	2	2	2	2	2	2	2	2	2	4	2	1	168.7	92.6	1	55
1	37.9	36	33	34	3	3	2	2	2	2	2	2	2	2	2	2	2	2	2	2	2	2	2	2	2	2	1	2	8	2	1	158.9	82.1	2	69
1	50	45	40	50	2	1	2	2	2	2	2	2	2	2	2	2	2	2	2	2	1	2	2	2	2	2	2	2	6	1	1	157.2	80.3	2	45
1	50	52	51	51	3	1	2	2	2	1	2	2	2	2	2	2	2	2	2	2	1	2	2	1	2	2	2	2	5	1	1	150.5	73.6	2	67
1	29	40	31.5	32.5	2	2	2	2	2	2	2	1	2	2	2	2	2	2	2	2	2	2	2	2	2	1	2	2	8	1	1	158.2	81.3	2	57
1	42	46	44	45	2	1	2	2	2	2	2	2	2	2	2	2	2	2	2	2	1	2	2	2	2	2	2	2	4	1	1	158.5	81.6	2	53
1	35	40	30	27	3	1	2	2	2	2	2	2	2	2	2	2	2	2	2	2	2	2	2	1	2	2	2	2	5	1	1	153.5	76.5	2	58
1	36	37	32	36	3	1	2	2	2	2	2	1	2	2	2	2	2	2	2	2	2	2	2	1	2	2	2	2	7	2	1	152	75	2	64
1	10	8.5	9	7.5	1	2	2	2	2	2	2	1	2	1	2	2	2	2	2	2	2	2	2	2	2	2	2	2	7	1	1	151.9	74.9	2	78
1	10	25	10	29	3	1	2	2	2	2	2	1	2	2	2	2	2	1	2	2	1	2	2	2	2	2	2	2	4	2	1	177.9	102.7	1	48
1	32.2	44	39.5	42	3	1	2	2	2	2	2	1	1	2	2	1	2	2	2	2	2	2	2	2	1	2	2	2	6	1	1	150.1	73.1	2	56
1	51	50	54	54	3	1	2	2	2	2	2	2	2	2	2	2	2	2	2	2	2	2	2	2	2	2	2	2	5	2	1	163	86.2	2	64
1	42.2	43.5	43.5	38.8	2	1	2	2	2	1	2	2	2	2	2	2	2	2	2	2	2	2	2	1	2	2	2	2	5	1	2	174	98.2	1	49
1	41.5	44	41	42.5	2	1	2	2	2	2	2	1	2	2	2	2	2	2	2	2	2	2	2	2	2	2	2	2	7	1	1	158	80.9	2	56
1	34	34	38	35	1	1	2	2	2	2	2	2	2	2	2	2	1	2	2	2	2	2	2	2	2	2	1	2	6	1	2	171.4	95.2	1	48
1	9	19	9	20	1	2	2	2	2	2	2	1	2	2	2	2	2	2	2	2	2	2	2	2	2	2	2	2	7	2	1	146.7	69.7	2	75
1	30	29	30	31	3	1	2	2	2	2	2	2	2	2	2	2	2	2	2	2	2	2	2	2	2	2	2	2	8	2	1	176	100.3	1	58
1	30	30	33	31	3	1	2	2	2	2	2	2	2	2	2	2	2	2	2	1	2	2	2	2	2	2	2	2	3	2	1	146.2	69.2	2	58
1	19	19	18	19	1	1	2	2	2	2	2	2	2	2	2	2	2	2	2	2	1	2	2	2	2	2	2	2	1	2	1	163.4	86.4	1	50
1	12	20	19	24	1	2	2	2	2	2	2	2	2	2	2	1	2	2	2	2	2	2	2	1	2	2	2	2	8	2	2	150.1	72.9	2	49
1	24.2	33.2	25.2	35.6	1	1	2	2	2	2	2	2	2	2	2	1	2	1	2	2	1	2	2	2	2	2	2	2	6	2	1	165.7	88.8	1	49
1	48	35	50	45	3	1	2	1	2	1	2	2	2	2	2	2	2	1	2	2	2	2	1	2	2	2	2	2	7.5	1	1	151.5	74.2	2	46
1	48	50	48	53	3	1	2	2	2	2	2	2	1	2	2	2	2	2	2	1	2	2	2	2	2	2	2	2	8	1	1	148	70.8	2	62
1	34	30	32	34.5	2	1	2	2	2	2	2	2	2	2	2	2	1	2	2	2	2	2	2	2	2	2	1	2	5	2	2	183.9	109.3	1	70
1	56	45	54	46	2	1	2	2	2	2	2	2	2	2	2	2	2	2	2	2	2	2	2	2	2	2	2	2	7	1	2	154.5	77.1	2	54
1	48	50	51	55	2	1	2	2	2	2	2	2	1	2	2	2	2	2	2	2	2	2	2	2	2	2	2	2	8	1	1	155.5	78.1	2	45
1	36.5	32	34	35	2	2	2	2	2	2	2	1	2	2	2	2	2	2	2	2	2	1	2	2	2	2	2	2	6	1	1	153.2	75.8	2	60
1	6	8	6	4	1	2	2	2	2	2	2	2	2	2	2	1	2	1	2	2	2	2	2	2	2	2	2	2	4	2	1	159.7	82.3	2	68
1	25.1	27.5	27.3	28.9	2	1	2	2	2	2	2	2	1	2	2	2	2	2	2	2	2	2	2	1	2	2	2	2	4	2	1	160	82.6	1	53
1	42.5	45	41.5	43.5	1	2	2	2	1	2	2	1	1	1	2	2	2	2	2	2	2	2	2	2	2	2	2	2	#NULL!	1	2	163.2	85.9	1	54
1	58	55	58	59	3	1	2	2	2	2	2	2	2	2	2	2	2	2	2	2	2	2	2	2	2	2	2	2	6	2	1	158	80.5	2	74
1	29	26	30	28	1	2	2	2	2	2	2	2	2	2	2	2	2	2	2	2	2	2	2	2	2	2	2	2	9	2	1	152	74.5	2	50
1	29	33.4	31	34	2	1	2	2	2	2	2	1	2	2	2	2	2	2	2	2	2	2	2	2	2	2	2	2	6	2	2	151.6	74.1	2	66
1	38.5	40	38	40	3	1	2	2	2	2	2	2	2	2	2	2	2	2	2	2	2	2	2	2	2	2	2	2	8	2	2	159.4	81.9	2	64
1	30	24	30	28	2	1	2	2	2	2	2	2	2	2	2	2	2	2	2	2	2	2	2	1	2	2	1	2	4	1	2	155.2	77.6	2	62
1	30	30	28	31	3	2	2	2	2	2	2	2	2	2	2	2	2	2	2	2	2	2	2	2	2	1	2	2	4	2	1	162	84.5	1	46
1	43	43	42	40	1	1	2	2	1	2	2	2	2	2	2	2	2	2	2	2	1	2	2	2	2	2	2	2	5	2	1	143.5	66.3	2	83
1	51	40	50	50	2	1	2	2	2	2	2	2	2	2	2	2	2	2	2	2	2	2	2	2	2	2	2	2	6	1	2	151.3	73.7	2	51
1	18	21	17	24	3	1	2	2	2	2	2	1	1	2	2	2	2	2	1	1	2	2	2	1	2	2	2	2	5	2	1	150.3	72.7	2	45
1	36	35	35	30	3	1	2	2	2	2	2	1	2	2	2	2	2	1	2	2	2	2	2	1	2	2	1	2	7	1	2	171	94.1	1	59
1	39.5	40	41.8	39.5	2	1	2	2	2	2	2	2	2	2	2	1	2	2	2	2	2	2	2	2	2	2	2	2	8	1	1	167.1	89.8	2	55
1	37.5	37.5	39.5	37.5	2	1	2	2	2	2	2	1	2	2	2	2	2	2	2	2	2	2	2	2	2	2	2	2	5	1	1	151.5	73.8	2	62
1	36	44	39	48	2	1	2	2	2	2	2	1	1	1	2	2	1	2	2	2	2	2	2	2	2	2	2	2	6	1	1	165	87.5	2	46
1	40	35	40	40	3	1	2	2	2	2	2	2	2	2	2	2	2	2	2	2	2	2	2	2	2	2	2	2	5	2	1	155.4	77.6	2	47
1	38	46	39	44	2	1	2	2	2	2	2	1	2	2	2	2	2	2	2	2	2	2	2	2	2	2	2	2	7	1	2	156.4	78.6	2	50
1	30	30	28	30	3	1	2	2	2	2	2	1	2	2	2	2	2	1	2	2	2	2	2	2	2	2	2	2	7	2	1	152.9	75.1	2	58
1	25	29	33	32	2	2	2	2	2	2	2	1	1	2	2	2	2	1	2	1	1	2	2	1	2	2	2	2	4	2	1	152	74.2	2	57
1	28.5	27	34	30	1	2	2	2	1	2	2	2	2	2	2	2	2	2	2	2	1	2	2	2	2	1	2	2	9	2	2	168.8	91.5	1	48
1	30	30	30	34	3	1	2	2	2	2	2	2	1	2	2	2	2	2	2	2	2	2	2	2	2	2	2	2	6	2	1	173.1	96.2	1	87
1	38	33	37	43	2	1	2	2	2	2	2	1	2	2	2	1	2	2	2	2	2	2	2	2	2	2	2	2	4	1	1	157.3	79.4	2	56
1	20	20	20	18	1	1	2	2	2	2	2	1	2	2	2	2	2	2	2	2	2	2	2	1	2	2	1	2	5	2	2	143.2	65.8	2	50
1	30	34	22	23	3	1	2	2	2	2	2	2	2	2	2	2	2	1	2	2	2	2	2	1	2	2	2	2	5	2	1	149.9	72.1	2	70
1	25	25	26	29	2	1	2	2	2	2	2	2	2	2	2	2	2	2	2	2	1	2	2	1	2	1	1	2	8	1	2	159.5	81.6	1	69
1	42	49	45	46	3	1	2	2	2	2	2	2	2	2	2	2	1	2	2	2	1	2	2	1	1	2	2	2	7	2	1	173.1	96.1	1	48
1	33	34	30	32	3	1	2	2	2	2	2	2	2	2	2	2	#NULL!	2	2	2	2	2	2	1	2	2	2	2	6	2	2	150.2	72.3	2	66
1	34	42	32.5	50	3	1	2	2	2	2	2	2	1	2	2	2	2	2	2	2	2	2	2	2	2	2	2	2	8	1	1	156	77.9	2	60
1	29	30	30	32	3	1	2	2	2	2	2	2	2	2	2	2	2	2	2	2	1	2	2	2	2	2	2	2	6	1	2	173.2	96	1	46
1	43.5	33.1	45.5	37.1	2	1	2	2	2	1	2	1	2	2	2	2	2	1	1	2	2	2	2	2	2	2	2	2	8	2	1	148.8	70.8	2	46
1	10	5	10	7	2	2	2	2	2	1	2	1	2	2	2	1	2	1	2	2	2	2	2	1	1	2	1	2	5	1	1	166.1	88.2	1	54
1	27	34	27	34	2	1	2	2	2	2	2	1	1	2	2	2	1	1	1	2	2	2	2	2	2	2	2	2	6	1	1	157	78.8	2	67
1	44.5	45	47	45	1	1	2	2	2	2	2	2	2	2	2	2	2	2	2	2	2	2	2	2	2	2	2	2	3	1	1	159.4	81.2	2	45
1	20.2	17.5	19.8	16.5	1	1	2	2	2	2	2	2	2	2	2	2	2	2	2	2	2	2	2	2	2	2	2	2	8	2	1	145.6	67.7	2	68
1	35	37	34	40	2	1	2	2	2	2	2	1	2	2	2	2	2	2	2	2	2	2	2	2	2	2	2	2	7	2	1	151.1	72.9	2	64
1	27.5	22	29	28.5	3	1	2	2	2	2	2	1	2	2	2	2	2	2	2	2	2	2	2	2	2	2	2	2	7	2	2	156.5	78.2	1	55
2	50	40	45	50	3	1	2	2	2	2	2	2	2	2	2	2	2	2	2	2	2	2	2	2	2	2	2	2	8	1	1	154.5	76.2	2	49
1	40	45	41	45	2	1	2	2	2	2	2	2	2	2	2	2	2	2	2	2	2	2	2	2	2	2	2	2	8	1	1	155.2	76.8	2	57
1	40	37	38	41.5	2	1	2	2	2	2	2	2	1	1	2	2	2	2	2	2	2	2	2	2	2	2	2	2	6	2	1	150.6	72.3	2	58
1	32	34	35	38	3	1	2	2	2	2	2	2	2	2	2	2	2	2	2	2	2	2	2	2	2	2	1	2	6	1	1	165.4	87.2	2	61
1	20	25	22	22	2	1	1	2	2	2	2	2	2	2	2	2	2	2	2	2	2	2	2	2	2	1	1	2	6	1	1	160.5	82.1	1	45
1	40	37	40.5	39.8	2	1	2	2	2	2	2	1	2	2	2	2	2	2	2	2	2	2	2	1	2	2	2	2	10	1	1	152.4	74	2	59
1	25	37	30	40	3	1	2	2	2	2	2	2	2	2	2	2	2	2	2	2	2	2	2	2	2	2	2	2	9	1	1	152	73.6	2	52
1	40	41.2	40.3	40	1	1	2	2	2	2	2	2	2	2	2	2	2	2	2	2	2	2	2	2	2	2	2	2	6	2	1	147.5	69.3	2	60
1	10	15	10	15	2	2	2	2	2	2	2	2	2	2	2	2	2	2	2	2	2	2	2	2	2	2	2	2	7	2	1	180.7	104	1	46
1	30	31	34	33	2	2	2	2	2	1	2	2	2	2	2	1	2	2	2	2	1	2	2	1	2	2	2	2	8	1	1	154	75.5	2	69
1	28	26	26	26	3	1	2	2	2	2	2	1	2	2	2	2	2	2	2	2	2	2	2	2	2	2	2	2	6	2	1	169.3	91.2	1	50
1	44	39.5	44	43	3	1	2	2	2	2	2	2	2	2	2	2	2	2	2	2	2	2	2	1	2	2	2	#NULL!	6	2	1	167	88.7	1	51
1	36	42	35	39	2	1	2	2	2	2	2	1	2	2	2	2	2	1	2	2	2	2	2	2	2	2	2	2	5	1	1	180	103	2	47
1	44.5	50.5	45	49.5	2	1	2	2	2	2	2	2	#NULL!	2	2	1	2	2	2	2	1	2	2	1	2	2	2	2	7	1	1	153	74.4	2	75
1	30	32.5	33	33	2	1	2	2	2	2	2	1	2	2	2	2	2	2	2	2	2	2	2	2	2	2	2	2	9	2	1	159.5	80.8	2	51
1	42	44	49	48.2	1	1	2	2	2	2	2	2	2	2	2	2	2	2	2	2	2	2	2	2	2	2	2	2	5	1	1	162.5	83.8	2	47
1	33	26	32	27	2	1	2	2	2	2	2	1	2	2	2	2	2	2	2	1	1	2	2	1	2	1	1	2	7	2	2	159	80.2	2	51
1	30	28	31	30	2	2	2	2	2	2	2	1	1	2	#NULL!	2	#NULL!	2	2	2	1	2	2	1	2	2	2	2	5	1	1	155.7	76.9	2	90
1	44.2	44.1	45.1	43.2	3	1	1	1	2	2	2	1	2	2	2	2	2	1	2	2	2	1	1	2	2	2	2	2	6	2	1	149	70.4	1	70
1	21	25.5	21	28	1	2	2	2	2	2	2	2	2	2	2	2	2	2	2	2	2	2	2	2	2	2	2	2	10	2	1	150	71.3	2	56
1	27	27	28	27	2	1	2	2	2	2	2	2	2	2	2	2	2	2	2	2	2	1	2	2	2	2	1	2	3	2	2	164	85.2	2	62
1	32.5	48	33.5	40	2	1	2	2	2	2	2	2	2	2	2	2	2	2	2	2	2	2	2	2	2	2	2	2	7	2	1	155.2	76.3	2	62
1	43	48	40	45	3	1	2	2	2	2	2	2	2	2	2	2	2	2	2	2	2	2	2	2	2	2	1	2	5	1	1	160.5	81.6	2	46
1	20.1	21.4	25.7	27.5	2	2	1	2	2	1	2	2	2	2	2	2	2	2	2	2	2	2	2	1	2	1	2	2	4	1	1	149.7	70.9	2	65
1	26	24	27	24	1	1	2	2	2	2	2	1	2	2	2	2	2	2	2	2	2	2	2	2	2	2	2	2	10	2	1	176	98	1	56
1	37.2	36.1	39.5	37	2	1	2	2	2	1	2	1	2	2	2	2	2	2	2	2	2	2	2	2	2	#NULL!	#NULL!	2	#NULL!	1	2	151.5	72.6	2	55
1	33.1	33.5	35.2	34.5	3	1	2	2	2	2	2	1	2	2	2	2	2	1	2	2	2	2	2	2	2	2	2	2	5	2	1	154.6	75.6	2	67
1	28	25.5	29.5	27.5	2	1	2	2	2	2	2	1	2	2	2	2	2	2	2	2	1	2	2	1	2	2	2	2	7	2	1	170.2	91.6	1	56
1	22	25	23	25	2	1	2	2	2	2	2	2	1	2	2	2	1	1	2	2	2	2	2	2	2	2	2	2	10	2	1	126	50.2	1	52
1	20	23	22	22.5	1	1	2	2	2	2	2	2	2	2	2	2	2	2	2	2	2	2	2	2	2	2	2	2	7	2	2	168	89.2	1	49
2	43.2	47.3	37.4	41.7	2	1	1	2	1	2	2	1	2	2	2	2	2	1	2	2	2	2	2	1	2	2	2	2	7	1	2	155	75.9	2	64
1	10	13	11	13	1	1	1	2	2	2	2	2	2	2	2	2	2	2	2	2	2	2	2	2	2	2	1	2	3	2	1	165	86	2	58
1	30	39	37	40	2	1	1	2	2	2	2	2	2	2	2	2	2	2	2	2	2	2	2	2	2	2	2	2	5	1	1	162	82.9	2	62
1	10.3	20	20	23	1	1	1	2	2	1	2	2	2	2	2	2	2	2	2	2	2	2	2	2	2	1	1	2	6	2	2	151.5	72.5	2	56
1	21.5	22.5	22	23	1	1	2	2	2	2	2	2	2	2	2	2	2	2	2	2	2	2	2	2	2	2	2	2	7	2	1	151.2	72.2	2	69
1	28	26.5	28	30	1	1	2	2	2	2	2	2	2	2	2	2	2	2	2	2	2	2	2	2	2	1	2	2	6	2	1	151.1	72.1	2	59
1	28	35	30	36	3	1	2	2	2	2	2	2	2	2	2	2	2	2	2	2	2	2	2	2	2	2	2	2	7	2	1	153.2	74.1	2	45
1	48	48	46	49	3	1	2	2	2	2	2	1	2	2	2	2	2	2	2	1	2	2	2	2	2	1	2	2	8	1	1	144.7	66.1	2	57
1	55	49	52	53	2	1	2	2	2	2	2	2	2	2	2	2	2	2	2	2	2	2	2	2	2	2	2	2	7	1	2	159	79.8	2	55
1	49	50	50	51	3	1	2	2	2	2	2	2	2	2	2	2	2	2	2	2	2	2	2	2	2	2	2	2	8	1	1	157.6	78.4	2	52
1	29	30	32	35.5	2	1	2	2	2	2	2	2	2	2	2	2	2	2	2	2	2	2	2	1	2	2	2	2	8	1	2	184.5	107.4	1	48
1	20	20	22	24	1	1	2	2	2	2	2	2	2	2	2	2	2	2	2	2	2	2	2	1	2	2	2	2	7	2	1	146.5	67.7	2	57
1	32	39	33	40	2	1	2	2	2	2	2	2	2	2	2	2	2	2	2	2	2	2	2	2	2	2	1	2	5	1	1	168.3	89.3	1	64
1	30	31	26	33	1	1	2	2	2	2	2	2	1	2	2	1	2	2	2	#NULL!	2	2	2	1	2	2	2	2	2	2	1	161.7	82.4	1	62
1	38.4	31.2	37.1	32.1	2	1	2	2	2	2	2	2	2	2	2	2	2	1	2	2	2	2	2	1	2	1	2	2	7	1	2	159.5	80.1	2	65
1	39.5	43.5	44.5	45.5	3	1	2	2	2	2	2	2	2	2	2	2	2	2	2	2	1	2	2	2	2	2	2	2	6	1	2	156.6	77.2	2	49
1	21	26.5	22	27.5	2	1	2	2	1	1	2	2	2	2	2	1	2	2	2	2	2	2	2	1	1	2	1	2	2	1	1	162.6	83.2	2	52
1	51	52	52	51	3	1	2	2	2	2	2	2	2	2	2	2	2	2	2	2	1	2	2	1	2	2	2	2	7	1	2	163.1	83.7	1	55
1	22.5	20.5	22.5	21	1	1	2	2	2	2	2	2	2	2	2	2	2	2	2	2	2	2	2	1	2	2	1	2	4	2	1	151.5	72.2	2	46
1	37.2	40.2	39.8	37.2	3	1	2	2	2	2	2	1	2	2	2	2	2	2	2	2	2	2	2	2	2	2	2	2	8	1	2	157.5	78	2	60
1	44.1	36.5	43.3	45.5	3	1	2	2	2	2	2	2	2	2	2	2	2	2	2	2	2	2	2	2	2	2	2	2	5	1	1	170.5	91.4	1	58
1	32	31.5	30.5	32.5	2	1	2	2	2	1	2	2	2	2	2	2	2	2	2	2	2	2	2	2	2	2	2	2	8	2	1	165.6	86.2	1	52
2	14.8	12.5	14	17.5	2	1	2	2	2	2	2	2	2	2	2	1	2	2	2	1	1	2	2	1	2	2	2	2	4	1	1	155.4	75.9	2	53
1	42	53	44	50	2	1	2	2	2	2	2	2	2	2	2	#NULL!	2	2	2	2	2	2	2	1	2	2	2	2	8	2	1	167	87.6	2	45
1	30	27	32	34	3	1	2	2	2	2	2	1	1	2	2	2	2	1	2	2	1	2	2	1	2	2	1	2	6.5	1	1	173	94	1	59
1	34	38	39	40	1	1	2	1	2	2	2	2	2	2	2	2	2	2	2	2	2	2	2	1	2	2	1	2	4	2	1	151.1	71.7	2	54
1	30	41.7	28.9	43.9	3	1	2	2	2	2	2	1	1	2	2	2	2	2	1	1	2	2	1	2	2	2	2	2	5	1	2	157.5	77.9	2	49
1	14	18	15	16	1	1	2	2	2	2	2	1	2	1	2	1	2	2	2	2	1	2	2	1	2	1	2	2	6	2	2	171.1	91.9	1	47
1	19	21.5	18	20	1	1	2	2	2	2	2	2	2	2	2	2	2	2	2	2	2	2	2	2	2	2	2	2	4	2	1	155.4	75.8	2	55
1	39	40	42	37	2	1	2	1	2	2	2	2	2	2	2	2	2	2	2	2	2	2	2	2	2	1	2	2	5	1	1	154.4	74.8	2	60
1	26	36.5	30	36.5	3	1	2	2	2	2	2	1	2	2	2	2	2	1	2	2	2	2	2	2	2	1	2	2	8	1	2	154.4	74.8	2	58
1	10	13	18	20	1	1	2	2	2	2	2	2	2	2	2	2	2	2	2	2	2	2	2	2	2	2	2	2	9	2	1	159.9	80.2	2	50
1	56.5	50	54	52.5	1	1	2	2	1	2	2	2	2	2	2	2	2	2	2	2	2	2	2	2	2	2	2	2	4	1	2	158.5	78.8	2	64
1	22.5	29	24.5	27	3	1	2	2	2	2	2	2	2	2	2	2	1	2	2	2	1	2	2	1	2	2	2	2	8	2	1	165.2	85.6	2	65
1	42	44	42	50	3	1	2	2	2	2	2	1	2	2	2	2	2	2	1	2	2	2	2	2	2	2	2	2	8	1	1	156.7	77	2	51
1	42	38	40	39	3	1	2	2	2	2	2	2	2	2	2	2	2	2	2	2	2	2	2	1	2	2	2	2	3	1	2	168	88.5	2	72
1	41.5	40.5	42.5	36.5	2	1	2	2	2	2	2	2	2	2	2	2	2	2	2	2	2	2	2	1	2	2	2	2	7	1	1	153	73.4	2	47
1	42	48	38.2	45.5	3	1	2	2	2	2	2	2	2	2	2	2	2	2	2	2	2	2	2	2	2	2	2	2	8	2	1	178.5	99.9	1	51
1	7.5	8	8	8.5	1	2	2	2	2	2	2	2	2	2	2	2	2	2	2	2	2	2	2	2	2	2	1	2	10	2	2	160.5	80.7	2	62
1	34	34	34	34.5	3	1	2	2	2	2	2	1	2	2	2	2	2	2	2	2	2	2	2	2	2	2	2	2	5.5	1	1	161.3	81.5	2	57
1	24	28	27	28	2	2	2	2	2	2	2	2	2	2	2	2	2	2	2	2	2	2	2	2	2	2	2	2	7	2	1	143.5	64.5	2	68
1	27	29	31	30	1	1	2	2	2	2	2	2	2	2	2	2	2	2	2	2	2	2	2	2	2	2	2	2	7	2	1	149.5	70	2	47
1	47	50	50	53	3	1	2	2	2	2	2	2	2	2	2	2	2	2	2	2	2	2	2	2	2	2	2	2	6	1	2	151.1	71.5	2	53
1	43.5	42.5	41.5	44.3	3	1	2	2	2	2	2	1	1	1	2	2	2	2	2	2	2	2	2	2	2	2	2	2	6	2	1	152.2	72.5	2	59
1	56	55	56	57	3	1	2	2	2	2	2	2	2	2	2	1	2	2	2	2	2	2	2	2	2	2	2	2	8	1	2	151	71.3	2	64
1	9	11	8	8	1	1	2	2	2	2	2	1	2	2	2	2	2	1	2	2	1	2	2	1	1	2	1	2	2	2	1	166.9	87.1	2	53
1	30	33	31	33	2	1	1	2	2	2	2	2	2	2	2	2	2	2	2	2	2	2	2	2	2	1	2	2	6	1	1	154.7	74.8	2	56
2	18	20	20	20	3	1	2	2	2	2	2	2	2	2	2	2	2	2	2	2	1	2	2	2	2	1	2	2	9	2	1	160	80	2	46
1	19.5	21.5	20.5	26.5	2	1	2	2	2	2	2	2	2	2	2	2	2	2	2	2	2	2	2	2	2	2	2	2	5	1	1	160.2	80.2	1	54
1	34.5	18	28.5	36	3	1	2	2	2	2	2	2	1	2	2	2	2	2	2	2	2	2	2	2	2	2	2	2	8	2	1	160.4	80.4	1	60
1	11	10	13	10	2	1	2	2	2	2	2	1	2	2	2	2	2	1	1	2	2	2	2	2	2	2	1	2	10	2	1	159	79	2	58
1	28.4	28.2	28.2	28.4	3	1	2	2	2	2	2	2	2	2	2	2	2	2	2	2	2	2	2	2	2	2	2	2	7	2	1	158.6	78.6	2	61
1	29	40	40	40	2	1	2	2	2	1	2	2	2	2	2	2	2	2	2	2	2	2	2	2	2	2	2	2	8	1	1	162.5	82.5	2	45
1	29.5	32.3	28.5	30.5	3	1	2	2	2	2	2	2	2	2	2	2	2	2	2	2	2	2	2	1	2	2	2	2	7	2	2	157.4	77.4	2	47
1	34	39	35	40	2	1	2	2	2	2	2	2	2	2	2	2	2	2	2	2	2	2	2	2	2	2	2	2	8	2	2	144.2	64.9	2	57
1	10	10.5	13.5	10.5	1	2	2	2	2	2	2	2	2	2	2	2	2	2	2	2	2	2	2	2	2	2	2	2	9	2	1	159.5	79.4	1	63
1	25	25	25.5	26	1	1	2	2	2	1	2	2	2	2	2	1	2	2	2	2	2	2	2	2	2	2	2	2	7	2	1	158.3	78.2	2	66
1	18.5	26.5	22	28	2	1	2	2	2	2	2	1	2	2	2	2	2	2	2	2	2	2	2	2	2	2	2	2	8	2	1	165	84.9	1	49
1	20	23	19.5	23	1	1	2	2	1	2	2	2	2	2	2	2	2	2	2	2	1	2	2	1	2	2	1	2	3	1	1	146.8	67.2	2	46
1	29	29	29	32	2	1	2	2	2	2	2	1	1	1	2	1	1	1	2	2	1	2	2	1	2	2	1	2	5	2	1	175.3	95.8	1	45
1	48	49	48	49	3	1	2	2	2	2	2	2	2	2	2	2	2	2	2	2	2	2	2	2	2	2	2	2	7	1	1	161.9	81.7	2	54
1	29	28	32	31	2	1	2	2	2	2	2	2	2	2	2	2	2	2	2	2	2	2	2	2	2	1	2	2	8	1	2	163	82.8	1	47
1	34	33	40	38	3	1	2	2	2	2	2	1	1	2	2	2	2	2	2	2	2	2	2	2	2	2	2	2	4	2	1	170.6	90.7	1	69
1	30	30	32	38	2	1	2	2	2	2	2	2	2	2	2	1	2	2	2	1	2	2	2	1	2	1	2	2	8	2	1	156.7	76.5	2	55
1	13	13	12	13	1	2	2	2	2	1	2	2	2	2	2	2	2	2	2	2	2	2	2	2	2	2	2	2	6	2	2	156.6	76.4	1	56
1	27	22	25	28	2	1	2	2	2	2	2	2	2	2	2	2	2	2	2	2	2	2	2	2	2	1	2	2	9	1	1	153.4	73.3	2	49
1	43	35	43	38	2	1	2	2	2	2	2	2	2	2	2	2	2	2	2	2	2	2	1	2	2	2	2	2	8	2	2	165.4	85.2	1	59
1	29	28.5	31	29.5	2	1	2	2	2	2	2	2	2	2	2	2	2	2	2	2	1	2	2	2	2	1	2	2	5	2	1	155.6	75.4	2	49
1	15.6	16	15.1	17.8	1	1	2	2	2	1	2	1	2	2	2	2	2	2	2	1	2	2	1	1	2	2	2	2	9	1	2	170	90	1	57
1	35	41	43	44	3	1	2	2	2	2	2	2	2	2	2	2	2	2	2	2	2	2	2	1	2	2	2	2	8	2	1	159.8	79.5	2	50
1	50.8	47.2	48.5	44.8	2	1	2	2	2	2	2	2	2	1	2	2	2	2	2	2	2	2	2	2	2	2	1	2	7	1	2	149	69.1	2	60
1	24	31	29	33	2	1	1	2	2	2	2	2	2	2	2	2	2	2	2	2	1	2	2	2	2	2	2	2	7	2	1	149	69.1	2	59
1	20	20	30	25	2	1	2	2	2	2	2	2	2	2	2	2	2	2	2	2	1	2	2	1	2	2	2	2	6	2	1	163.5	83.2	1	49
1	39.3	37.3	41.2	45.2	2	1	2	2	2	2	2	1	2	2	2	2	2	2	2	2	2	2	2	2	2	2	2	2	6	2	1	156.3	76	2	46
1	34.5	33.5	39.5	42.5	2	1	2	2	2	2	2	2	2	2	2	2	2	2	2	2	1	2	2	1	2	2	1	2	10	1	1	171.5	91.5	1	60
1	37	36	34	36	1	1	2	2	2	2	2	2	2	2	2	2	2	2	2	2	1	2	2	2	2	2	2	2	7	2	1	165.3	85	1	49
1	38	34	34	35	2	1	2	2	2	2	2	2	2	2	2	2	2	2	2	2	2	2	2	2	2	2	1	2	6	1	2	168.1	87.9	2	48
1	19	26	20	24	3	1	2	2	2	2	2	1	2	2	2	2	2	2	2	2	2	2	2	1	2	2	2	2	9	2	1	146	66.3	2	51
1	48.4	34	49.8	35.2	2	1	2	2	2	2	2	1	1	1	2	2	2	2	2	2	2	2	2	1	2	2	2	2	8	2	2	166	85.7	1	46
2	40	37	39	41	3	1	2	2	2	2	2	2	2	2	2	2	2	2	2	2	1	2	2	2	2	2	2	2	9	2	2	170.5	90.4	1	51
1	26	32	22	32	1	1	2	2	2	2	2	1	1	2	2	2	1	2	2	2	2	2	2	2	2	2	2	2	6	1	1	149.5	69.5	2	68
1	27	27	27	29	2	1	2	2	2	2	2	2	2	2	2	2	2	2	2	2	2	2	2	2	2	2	2	2	8	2	1	177	97.4	1	52
1	46	46	51	47	2	1	2	2	2	2	2	2	2	2	2	2	2	2	2	2	2	2	2	1	2	2	2	2	10	2	1	154.1	73.8	2	54
1	22	27	23	25	3	1	2	2	2	2	2	2	2	2	2	2	2	2	2	2	2	2	2	2	2	2	2	2	5	2	1	147.6	67.7	2	72
1	38	40	39.5	39	3	1	2	2	2	2	2	2	2	2	2	2	2	2	2	2	2	2	2	2	2	2	2	2	8	2	1	171.6	91.5	1	49
1	46.2	39.1	45.1	49.2	2	1	2	2	2	2	2	2	2	2	2	2	2	2	2	2	1	2	2	1	2	2	2	2	7	1	1	172.1	92	1	60
2	26.5	28	30	28.5	2	1	2	2	2	2	2	2	1	2	2	2	2	2	2	2	1	2	2	2	2	1	2	2	7	2	2	161.1	80.6	2	48
1	13	22	16	20	1	2	2	2	2	2	2	2	#NULL!	2	2	2	2	2	2	2	2	2	2	1	2	2	2	2	5	2	1	159.1	78.6	2	47
1	19.5	19	15.5	9.5	1	2	2	1	1	1	2	1	2	2	2	2	2	2	2	1	2	2	2	1	1	2	1	2	10	1	1	167.1	86.7	1	49
1	43	46	43	45	3	1	2	2	2	2	2	2	2	2	2	2	2	2	2	2	2	2	2	2	2	2	2	2	6	1	1	145.6	65.8	2	51
1	28.5	30	29	30	2	1	1	2	2	2	2	2	2	2	2	1	2	2	2	2	2	2	2	2	2	2	2	2	6	1	1	167	86.5	1	53
1	30	31	29.8	31.9	2	1	2	2	2	2	2	1	2	1	2	2	2	2	2	2	2	2	2	2	2	2	1	2	5	2	1	162.5	81.9	2	53
1	30.5	36.5	32.5	42.5	2	1	2	2	2	2	2	2	2	1	2	2	2	2	2	2	2	2	2	2	2	2	2	2	6	1	2	163	82.4	2	49
1	27	27	27	27	2	1	2	2	2	2	2	2	2	2	2	2	2	2	2	2	1	2	2	2	2	2	2	2	8	2	1	155	74.5	2	45
2	23	21.5	25	23.5	3	1	1	2	2	2	2	2	2	2	2	2	2	2	2	2	1	2	2	1	2	2	2	2	6	2	1	149.1	68.9	2	48
1	44.2	50.1	50.1	49.5	1	1	2	2	2	2	2	2	2	2	2	2	2	2	2	2	1	2	2	2	2	2	2	2	11	1	1	152	71.6	2	80
1	34.8	34.2	36.5	33.5	2	1	2	2	2	2	2	1	2	2	2	2	2	2	2	2	2	2	2	2	2	2	2	2	6	1	1	155.5	74.9	2	55
1	40.5	44.2	42.5	45.1	3	1	2	2	2	2	2	2	2	2	2	2	2	2	2	2	2	2	2	2	2	1	2	2	8	1	1	157.4	76.7	2	55
1	45	43.5	43.5	43.5	2	1	2	2	2	2	2	2	2	2	2	2	1	2	2	2	1	2	2	2	2	2	2	2	7	1	1	153.8	73.2	2	60
1	18.5	18	20	22.5	2	1	2	2	2	2	2	2	2	2	2	2	2	2	2	2	2	2	2	2	2	2	2	2	8	2	1	156	75.3	2	60
1	40	39.5	41	42.5	2	1	2	2	2	2	2	2	2	2	2	2	2	2	2	2	2	2	2	2	2	2	2	2	7	2	2	153.6	73	2	54
1	37	47	45	59	3	1	2	2	2	2	2	2	2	2	2	2	2	2	2	2	1	2	2	2	2	2	2	2	6	2	1	155.8	75.1	2	57
1	29	30	29	29	2	1	2	2	1	2	2	2	2	2	2	2	2	2	2	1	1	2	2	1	2	2	1	2	5	2	1	163.5	82.7	2	56
1	15	19	15	22	1	1	2	2	2	2	2	2	2	2	2	2	2	2	2	2	2	2	2	2	2	2	2	2	9	2	1	138.8	59.6	2	81
1	35	34	35	35	2	1	2	2	2	2	2	2	2	2	2	2	2	2	2	2	1	2	2	1	2	2	2	2	7	2	1	164.5	83.7	2	45
1	15	20	20	18	1	1	2	2	2	2	2	2	2	2	2	2	2	2	2	2	2	1	2	2	2	2	1	2	3	1	1	148.6	68.3	2	47
2	12.1	14.5	19	20	1	1	#NULL!	2	2	2	2	1	2	2	2	2	2	2	2	2	1	2	2	1	2	2	2	2	5	2	1	165	84.2	1	61
1	19	20	24	20	3	1	2	2	2	2	2	1	2	2	2	2	2	2	2	2	2	2	2	2	2	2	1	2	5	2	1	158.1	77.3	2	45
2	31.2	29.5	35.3	30.5	2	1	2	2	2	2	2	2	2	2	2	2	2	2	2	2	2	2	2	2	2	2	1	2	4	2	2	172.2	91.7	2	73
1	33.5	35.5	36.5	40.2	2	1	2	2	2	2	2	2	2	2	2	2	2	2	2	2	2	2	2	2	2	2	1	2	3	1	2	154	73.3	2	59
1	21.1	21.8	18.5	24.6	1	1	2	2	2	2	2	2	2	2	2	2	2	2	2	2	1	1	2	1	2	2	1	2	8	1	1	154	73.3	2	47
1	17	21	18	21	2	1	2	1	1	1	2	2	2	2	2	2	2	2	2	2	2	2	2	2	2	2	1	#NULL!	9	2	1	152.1	71.5	2	54
1	28.5	26.5	26.5	29	1	1	2	2	2	2	2	2	2	2	2	2	2	2	2	2	1	2	2	1	2	2	2	2	3	2	1	159	78.1	2	46
1	22.5	18.5	21.5	17.5	1	1	2	2	2	2	2	2	2	2	2	2	2	2	2	2	2	2	2	2	2	2	2	2	6	2	1	166	85.1	1	62
1	46.1	51.2	49.2	52.4	3	1	2	2	2	2	2	2	2	2	2	2	2	2	2	2	2	2	2	2	2	2	1	2	7	2	2	166.5	85.6	1	58
1	25	23	26	25	1	1	2	2	2	1	2	2	2	2	2	2	2	2	2	2	2	2	2	1	2	2	2	2	7	2	1	149.5	69	2	48
1	54.5	48	54.5	53.5	1	1	2	2	2	2	2	2	2	2	2	2	2	2	2	2	2	2	2	1	2	2	2	2	7	1	2	162.5	81.5	2	58
1	30.5	38	36	38.5	1	2	2	2	2	2	2	2	2	2	2	1	2	2	2	2	2	2	2	2	2	2	2	2	2	2	1	152.1	71.4	2	72
2	30	31	34	29	2	1	2	2	2	2	2	2	2	2	2	2	2	2	2	2	1	2	2	1	2	2	2	2	5	2	1	152	71.3	2	62
1	30.5	42.5	37.5	44.5	3	1	2	2	2	2	2	2	2	2	2	1	2	2	2	2	2	2	2	2	2	2	2	2	7	1	1	149	68.5	2	54
1	40	42	44	49	3	1	2	2	2	2	2	1	#NULL!	#NULL!	2	2	2	2	2	2	2	2	2	1	2	2	2	#NULL!	8	2	1	153.4	72.6	2	60
1	27	25	28	31	1	1	2	2	2	2	2	2	2	2	2	2	2	2	2	2	2	2	2	2	2	2	2	2	7	2	1	158	77	2	59
1	36.9	35	40	37.1	2	1	2	2	2	2	2	2	2	1	2	2	2	2	2	2	2	2	2	1	2	2	2	2	5	1	1	154.5	73.6	2	62
1	36	35	39	35	2	1	2	2	2	2	2	2	2	2	2	2	2	2	2	2	2	2	2	2	2	1	2	2	6	2	1	162	80.9	1	71
1	39	40	40	40	1	1	1	1	2	1	2	2	2	2	1	2	2	2	2	2	2	2	2	2	2	2	2	2	5	1	1	154.1	73.2	2	63
1	33	35	35	35	2	1	2	2	2	2	2	2	2	2	2	2	2	2	2	2	1	2	2	1	2	2	2	2	3	1	2	147	66.6	2	59
1	28	27	28	30	2	1	2	2	2	2	2	2	2	2	2	2	2	1	2	2	1	2	2	2	2	2	2	2	5	1	2	150.5	69.8	2	46
1	24	27	23	28	2	1	2	2	2	2	2	1	2	2	1	2	2	2	2	2	2	2	2	2	2	2	2	2	3	2	1	158	76.9	2	64
1	29.5	28	32.5	30.5	1	1	2	2	2	2	2	2	2	2	2	2	2	2	2	1	2	2	2	2	2	2	2	2	6	2	1	168	86.9	1	46
1	15	20	16	19	2	1	2	2	2	2	2	2	2	2	2	2	2	2	2	2	2	2	2	2	2	1	2	2	3	1	2	165.1	83.9	2	46
2	47	39	43	38	3	1	2	1	2	2	2	1	1	2	2	2	2	2	2	2	2	2	1	2	2	2	2	2	8	1	2	159.1	77.9	2	56
1	28.5	29.5	29.5	29.5	1	1	2	2	2	2	2	2	2	2	2	1	2	2	2	2	2	2	2	1	2	2	2	2	3	2	1	171.5	90.5	1	55
1	34.5	39	33.5	41	1	2	2	2	2	2	2	2	2	2	2	2	2	2	2	2	2	2	2	2	2	2	2	2	9	2	1	155.1	74	2	64
1	10	10	12	11	1	1	2	2	2	2	2	2	2	2	2	2	2	2	2	2	2	2	2	2	2	2	2	2	3	1	1	157.5	76.3	2	58
1	21	30	26	30	1	1	2	1	2	1	2	2	2	1	2	2	2	2	2	2	1	2	2	2	1	2	2	2	5	2	1	157	75.8	2	46
1	28	30	30	30	1	1	2	2	2	2	2	2	2	2	2	1	2	2	2	2	2	2	2	2	2	2	2	2	8	2	1	162.6	81.3	1	65
1	9	12	9	12	1	1	2	2	2	2	2	2	2	2	2	2	2	2	2	2	2	2	2	2	2	2	2	2	6	2	1	162	80.7	1	75
1	48	47	48.5	44	2	1	2	2	2	2	2	2	2	2	2	2	2	2	2	2	2	2	2	2	2	2	2	2	3	2	1	162	80.7	2	57
1	20.5	24	20	24.5	1	1	1	2	2	2	2	2	2	2	2	2	2	2	2	2	2	2	2	2	2	2	1	2	6	2	1	161.3	80	1	57
1	28	34	28	35	2	1	2	2	2	2	2	2	2	2	2	2	2	2	2	2	1	2	2	1	2	2	1	2	7	2	1	147.4	66.8	2	65
1	59	63.5	57.5	58	3	1	2	2	2	2	2	2	2	2	2	2	2	2	2	2	2	2	2	2	2	2	2	2	7	1	1	160	78.7	2	51
1	30	33	30	30	2	1	2	2	2	2	2	2	2	2	2	2	2	2	2	2	2	2	2	2	2	2	2	2	7	2	1	159.2	77.9	1	46
1	27	30	32	36	1	1	2	2	2	2	2	1	2	2	2	2	2	2	2	2	2	2	2	2	2	2	2	2	5	2	1	149.4	68.6	2	60
1	28	32	33.5	36.5	3	1	2	2	2	2	2	2	2	2	2	2	2	2	2	2	2	2	2	2	2	2	2	2	6	2	1	153.8	72.7	2	46
1	29	30	31	32	3	1	2	2	2	2	2	2	2	2	2	2	2	2	2	2	2	2	2	2	2	1	2	2	7	1	1	155.7	74.5	2	67
1	38	43	42	44	2	1	2	2	2	2	2	2	2	2	2	1	2	2	2	1	2	2	2	2	1	1	2	2	10	1	1	149.3	68.5	2	46
1	29	31.5	28.5	31.5	2	1	2	2	2	2	2	2	2	2	2	2	2	2	2	2	2	2	2	2	2	2	2	2	9	1	1	147	66.4	2	81
1	9.8	10.2	9.5	10	1	1	2	2	2	2	2	2	1	1	2	2	2	2	2	2	2	2	2	2	2	2	2	2	5	2	1	153.3	72.2	2	57
1	21	28	20	33	2	1	2	2	2	2	2	2	2	1	2	2	2	2	2	2	2	2	2	2	2	2	2	2	7	2	1	143	62.8	2	46
1	41	41	41	42.5	2	1	2	2	2	2	2	2	1	2	2	1	2	2	2	2	1	2	2	1	2	2	2	2	7	1	1	152.8	71.7	2	63
1	15	13	17	18	3	2	2	2	1	2	2	2	2	2	2	2	2	2	2	2	2	2	2	2	2	2	2	2	5	1	1	154.4	73.2	2	63
1	41	40	43.5	40	2	2	2	2	2	2	2	2	2	2	2	2	2	2	2	2	2	2	2	2	2	2	2	2	8	1	1	142	61.9	2	72
2	9.5	16.4	17.2	17.4	1	2	2	2	2	2	2	2	2	2	2	2	2	2	2	2	2	2	2	2	2	2	2	2	7	2	1	156	74.7	2	66
1	36.5	30	36.5	28.8	3	1	2	2	2	2	2	2	1	2	2	2	2	2	2	2	2	2	2	1	2	1	2	2	7	2	1	151.8	70.7	2	63
2	40	36.5	40.5	30.5	2	1	2	2	2	2	2	2	2	2	2	2	1	2	2	1	2	2	2	1	2	2	1	2	8	2	1	163.8	82.3	2	57
2	33	34.5	30	34.5	1	1	2	2	2	2	2	2	2	2	2	2	2	2	2	2	2	2	2	2	2	2	2	2	7	1	2	151.4	70.3	1	69
1	29	30	30	29	2	1	2	2	1	1	2	2	2	2	2	2	2	2	2	2	2	2	2	2	2	2	1	2	8	1	1	156.5	75.1	2	57
1	20.1	25.5	25.2	26.5	2	1	2	2	2	2	2	1	2	2	2	2	2	2	2	2	2	2	2	1	2	2	2	2	7	1	2	152.6	71.4	1	67
1	33.5	30	28.5	32.5	3	1	2	2	2	2	2	2	2	2	2	2	2	2	2	2	2	2	2	2	2	2	2	2	9	2	1	156.4	75	2	60
1	23	26	20	26	2	1	2	2	2	2	2	1	2	2	2	2	2	2	2	2	2	2	2	2	2	2	2	2	8	2	1	151.1	70	2	54
1	35.5	47	36	46	3	1	2	2	2	2	2	2	2	2	2	2	2	2	2	2	2	2	2	2	2	2	2	2	7	1	1	170	88.6	1	77
1	30	35	31	35	3	1	2	2	2	2	2	2	2	2	2	2	2	2	2	2	2	2	2	2	2	2	2	2	8	1	1	156.1	74.7	2	60
1	35	38	36	35	3	1	2	2	2	2	2	2	2	2	2	2	2	2	2	2	2	2	2	2	2	2	2	2	7	1	1	149.7	68.7	2	66
1	13.8	26	15	26.1	1	1	2	2	2	2	2	2	2	2	2	2	2	2	2	2	2	2	2	1	2	2	2	2	5	2	2	158	76.5	2	59
1	35	32	29	32	2	1	2	2	2	2	2	2	2	2	2	2	2	2	2	2	2	2	2	1	2	2	1	#NULL!	5	2	1	145.2	64.6	2	49
1	21.5	22.5	24.5	25.5	2	1	2	2	2	2	2	2	2	2	2	2	2	2	2	2	1	2	2	1	2	2	2	2	8	1	1	147	66.2	2	58
1	25	30.5	24.5	30	1	1	2	2	1	2	2	2	2	2	2	2	2	2	2	2	1	2	2	2	2	2	2	2	8	2	1	153	71.7	2	80
1	24.1	27.2	22	26.5	1	1	2	2	2	2	2	1	2	1	2	2	2	2	2	2	2	2	2	2	2	2	2	2	8	2	1	148.6	67.6	2	70
1	30	32	32.5	33.5	3	1	2	2	2	2	2	1	2	2	2	1	2	2	2	2	2	2	2	2	2	2	2	2	6	1	1	146.5	65.7	2	69
1	31.2	36	29	33	2	1	2	2	2	2	2	2	2	2	2	2	2	2	2	2	2	2	2	2	2	2	2	2	7	2	1	155.5	74	2	56
1	24.1	29.2	27.1	31.2	1	1	2	2	2	2	2	1	2	1	2	2	2	2	2	2	1	2	2	2	2	2	2	2	6	2	1	150.5	69.3	2	46
1	37.6	37.9	39.2	36.2	3	1	2	1	2	2	2	2	2	2	2	2	2	2	2	2	2	2	2	2	2	2	2	2	6	1	1	153.3	71.9	2	53
1	37.5	51.2	46.5	42.1	2	1	2	2	2	2	2	2	2	2	2	2	2	2	2	2	2	2	2	2	2	2	2	2	9	2	2	161.2	79.5	2	49
1	21	24	19	23	2	1	2	2	2	2	2	2	2	2	2	2	2	2	2	2	2	2	2	2	2	2	2	2	7	2	1	150.1	68.9	2	56
1	48	52	47	52	2	1	2	2	2	2	2	2	2	2	2	2	2	2	2	2	2	2	2	1	2	2	2	2	8	1	1	152.6	71.2	2	56
1	49	46	40	39	3	1	2	2	1	2	2	2	2	2	2	2	2	2	2	2	2	2	2	2	2	2	2	2	8	1	2	156.1	74.5	2	47
2	18	10	15	7	1	1	2	2	2	2	2	2	2	2	2	2	2	2	2	2	2	2	2	2	2	2	2	2	5	1	1	152.5	71.1	2	47
1	23	30	25	33.5	2	3	2	2	2	2	2	1	2	2	2	2	2	2	2	2	2	2	2	2	2	2	2	2	9	1	1	158.5	76.8	1	56
1	29	30	30	32	1	2	2	2	2	2	2	2	2	2	2	2	2	1	2	2	2	2	2	2	2	2	2	2	7	2	1	154	72.5	2	47
1	35	40	40	43	1	1	2	2	2	2	2	1	2	2	2	2	2	2	2	2	2	2	2	1	2	2	2	2	4	2	1	150.8	69.5	2	78
1	30	17	33	33	2	1	2	2	2	2	2	2	2	2	2	2	2	2	2	2	2	2	2	1	2	2	2	2	3	2	1	161	79.2	2	50
1	42	38.5	42.6	45	2	1	2	2	2	2	2	2	2	#NULL!	2	2	2	2	2	2	1	2	2	2	2	2	2	2	7	1	1	170	88.3	1	68
1	24	21	27	31	2	1	2	1	2	2	2	2	1	2	2	2	2	2	2	2	1	2	2	2	2	2	2	2	6	2	1	151.8	70.4	2	60
1	26	28	26	27	2	1	2	2	2	2	2	2	2	2	2	2	2	2	2	2	2	2	2	2	2	2	2	2	7	2	2	167	85.2	2	56
1	21.5	24	22	25.5	1	1	2	2	2	2	2	1	2	2	2	2	2	2	2	2	2	2	2	2	2	2	2	2	3	2	1	139.1	59.1	2	72
1	18.5	24.5	19	24	1	1	2	2	2	2	2	2	2	2	2	2	2	2	2	2	2	2	2	2	2	2	2	2	8	2	2	147	66	2	62
1	26	25.5	27	27	2	1	2	2	2	1	2	1	2	2	2	2	2	2	2	2	2	2	2	1	2	2	2	2	7	1	1	150	68.7	2	52
1	13.8	17.8	15.4	15.9	1	1	2	2	2	2	2	2	2	2	2	2	1	1	2	2	1	2	2	1	1	2	1	2	6	2	1	172.7	91	1	46
1	15	20	18	22	2	1	2	2	1	1	2	2	2	2	2	2	2	2	1	2	2	2	2	1	2	2	1	1	8	2	1	153.2	71.6	2	48
1	37.8	38.9	41.5	41.2	2	1	2	2	2	2	2	2	2	2	2	2	2	2	2	2	2	2	2	2	2	2	2	2	4	1	1	159.1	77.2	2	81
1	37.1	46.5	41.8	48.1	2	1	2	1	2	2	2	1	2	2	2	2	2	2	2	2	2	2	2	2	2	2	2	2	8	1	1	147	65.9	2	70
1	42.5	47.5	43.6	45.2	3	1	2	2	2	2	2	2	2	2	2	2	2	2	2	2	2	2	2	2	2	2	2	2	10	1	1	176.7	95.2	1	58
1	38.5	39.5	42.5	40.5	2	1	2	2	2	2	2	2	2	2	2	2	2	2	2	2	2	2	2	2	2	2	2	2	8	1	2	158.3	76.4	2	72
1	28	28	27	27	3	1	2	2	2	2	2	2	2	2	2	2	2	2	2	2	1	2	2	2	2	2	2	2	7	1	1	164.4	82.4	1	56
1	25	23	29	26	2	1	2	2	2	2	2	2	2	2	2	2	2	2	2	2	2	2	2	2	2	2	2	2	7	2	1	163	81	1	61
1	28	41	31	40	2	1	2	2	2	2	2	2	2	2	2	2	2	2	2	2	2	2	2	2	2	2	2	2	8	2	2	152.5	70.9	2	47
1	32	27	31	32	2	1	2	2	2	2	2	1	1	2	2	2	2	1	2	1	1	2	2	2	2	2	2	2	7	1	2	145.8	64.8	1	82
2	26	25.5	26.5	29.5	2	1	1	2	2	2	2	2	2	2	2	2	2	1	2	2	1	2	2	1	2	2	2	2	5	1	2	161.4	79.4	2	60
1	39	39	38	40	2	1	2	2	2	2	2	1	2	2	2	2	2	1	2	2	2	2	2	1	2	2	2	2	8	2	1	170.4	88.5	1	65
1	29	39	42.5	42	2	1	2	2	2	2	2	2	2	2	2	2	2	1	#NULL!	2	2	2	2	2	2	2	2	2	2	1	1	148.4	67.1	2	56
1	42	30	42	33	3	1	2	2	2	2	2	2	1	2	2	2	2	2	2	2	2	2	2	2	2	2	2	2	8	1	1	156.5	74.6	2	47
2	40	40	40	40	2	1	2	2	2	2	2	1	2	2	2	2	2	2	2	2	2	2	2	2	2	2	2	2	7	1	2	164.4	82.3	1	56
1	15.5	15	13.5	12.5	1	1	2	2	2	2	2	2	2	2	2	2	2	2	2	2	1	2	2	2	2	2	2	2	5	2	1	149	67.6	2	51
1	34.6	38	33	38.8	2	1	2	2	2	2	2	2	2	2	2	2	2	2	2	2	2	2	2	2	2	2	2	2	6	1	1	166	83.9	1	52
2	27	33.5	39	32.5	2	1	2	2	2	2	2	2	2	2	2	2	2	2	2	2	2	2	2	1	2	2	2	2	3	1	1	158	76	2	58
1	38	38	40	40	3	1	2	2	2	2	2	2	2	2	2	2	2	2	2	2	2	2	2	2	2	2	2	2	8	1	2	157	75	2	52
1	34	41	34	39	3	1	2	2	2	2	2	2	2	2	2	2	2	2	2	2	2	2	2	2	2	2	2	2	7	2	1	156.8	74.8	2	56
1	41.5	43.7	45.9	46.1	3	1	2	2	2	2	2	2	2	2	2	2	2	2	2	2	2	2	2	2	2	2	2	2	7.5	2	2	156.6	74.6	2	50
1	29.5	33.5	34.5	30.5	3	1	2	2	2	2	2	2	2	2	2	2	2	2	2	2	2	2	2	2	2	2	2	2	5	2	1	147.3	66	2	55
1	38.5	41.5	42.5	47.2	2	1	2	2	2	2	2	1	2	2	2	2	2	2	2	2	2	2	2	2	2	2	2	2	10	2	1	156.4	74.4	2	58
1	21	24	23	24	1	2	2	2	2	2	2	2	2	2	2	2	2	2	2	2	1	2	2	2	2	2	2	2	7	1	1	164.5	82.3	1	46
1	51	45	47	53	3	1	2	2	2	2	2	2	2	2	2	2	2	2	2	2	2	2	2	2	2	2	2	2	6	2	1	163.5	81.3	1	60
1	30	33	30	32	1	1	2	2	2	2	2	2	2	2	2	2	2	2	2	2	2	2	2	2	2	2	2	2	2	2	1	165.6	83.4	1	45
1	47	46	46	48	3	1	2	2	2	2	2	2	2	2	2	2	2	2	2	2	2	2	2	2	2	2	2	2	8	1	2	165.9	83.7	1	60
1	24	30	26	31	3	1	2	2	2	2	2	1	2	2	2	2	2	2	2	2	2	2	2	2	2	2	2	2	5	2	1	151.5	69.8	1	48
1	39.5	38	40	43	1	1	2	2	2	2	2	#NULL!	#NULL!	2	2	#NULL!	1	2	2	2	2	2	2	1	2	1	2	2	6	1	1	170.8	88.7	1	56
1	9	16	20	20	1	2	2	2	1	1	2	1	1	1	2	2	2	1	2	2	2	2	2	2	2	2	1	2	2	2	1	146.1	64.9	2	77
1	25	25	29	29	1	1	2	2	2	2	2	2	2	2	2	2	2	2	2	2	2	2	2	2	2	2	1	2	6	2	1	161.5	79.3	1	66
1	20.5	24.5	19	23	1	1	2	2	2	2	2	2	2	2	2	2	2	2	2	2	1	2	2	2	2	2	1	2	7	2	1	136.2	56.4	2	54
1	24	24	24	22	2	2	2	2	2	1	#NULL!	2	2	2	2	2	1	2	2	2	2	2	2	1	2	2	2	2	7	2	2	161	78.8	1	55
1	34	37	36	43	2	1	1	2	2	2	2	2	2	2	2	2	2	2	2	2	2	2	2	2	2	2	2	2	3	1	1	169.9	87.7	1	49
2	42.2	48.8	43.2	47	3	1	2	2	2	2	2	2	2	2	2	2	2	2	2	2	2	2	2	2	2	2	2	2	7	1	2	166.2	83.9	1	63
1	26.5	26.5	25	25.5	1	1	2	2	2	2	2	2	2	2	2	1	2	1	2	2	2	2	2	1	1	2	1	2	5	2	1	167.4	85.1	1	46
1	21	23.5	20.5	23.5	1	1	2	2	2	2	2	2	2	2	2	2	2	2	2	2	1	2	2	1	2	2	2	2	2	2	1	149	67.4	2	59
1	27	29	30	26	3	1	2	2	2	2	2	1	2	2	2	2	2	2	2	2	1	2	2	1	2	2	1	2	8	2	1	160.5	78.2	2	59
1	20	20	20	20	2	1	2	2	2	2	2	2	2	2	2	2	2	2	2	2	2	2	2	2	2	2	2	2	4	2	1	151.1	69.3	2	56
1	40	37	36	41	3	1	2	2	2	2	2	2	2	2	2	2	2	2	2	2	2	2	2	2	2	2	2	2	9	2	2	164.8	82.4	1	64
1	47	52	49	55	3	1	2	2	2	2	2	2	2	2	2	2	2	2	2	2	2	2	2	2	2	2	2	2	8	1	1	165.3	82.9	2	52
1	30	31	32	30	2	1	2	2	2	2	2	1	2	1	2	1	2	2	1	2	2	2	2	1	2	2	2	2	8	1	2	164	81.6	2	58
1	35	36	33	32	2	1	2	2	2	2	2	2	2	2	2	2	2	2	2	2	2	2	2	2	2	2	2	2	7	1	1	166	83.6	1	64
2	29.8	30	30.2	32.5	1	1	1	2	2	2	2	1	2	2	2	1	2	1	2	2	2	2	2	1	2	2	2	2	6	1	1	168.2	85.8	1	62
1	44	46	43	45	3	1	2	2	2	2	2	2	2	2	2	2	2	2	2	2	2	2	2	2	2	2	2	2	7	1	1	161.5	79.1	2	47
1	27.5	30	31.5	31	1	2	2	2	2	2	2	2	2	2	2	2	2	2	2	2	2	2	2	1	2	2	2	2	8	2	1	146.4	65	2	67
1	25	25	24	23	1	1	2	2	2	2	2	2	2	2	2	2	2	2	2	2	1	2	2	2	2	1	2	2	#NULL!	2	1	155.9	73.7	1	66
1	42.8	43.5	41.5	50	2	1	2	2	2	2	2	1	2	2	2	2	1	1	1	2	2	2	2	1	2	2	2	2	3	2	1	155.8	73.6	2	52
1	35.5	34.5	35.2	34.5	2	1	2	2	2	2	2	1	2	2	2	2	2	2	2	2	2	2	2	2	2	2	2	2	5	2	1	160	77.6	2	47
2	27.2	22	30.1	32.1	2	1	2	2	2	1	2	2	2	2	2	1	2	2	2	1	1	2	2	2	2	2	2	2	6	1	1	159.9	77.5	1	65
2	41	40	41	41	3	1	2	2	2	2	2	1	2	2	2	2	2	2	2	2	1	2	2	2	2	2	2	2	6	1	1	155.1	72.9	2	51
1	39.8	42.5	41.5	42	3	1	2	2	2	2	2	2	2	2	2	2	2	2	2	2	2	2	2	2	2	2	2	2	4	1	1	155.1	72.9	2	57
1	18	15	18	18	2	2	2	2	2	2	2	2	2	2	2	1	2	1	2	2	2	2	2	2	1	2	2	2	5	2	1	148.5	66.8	2	47
1	30	29	28	35	1	1	2	2	2	2	2	2	2	2	2	2	2	2	2	2	2	2	2	2	2	2	2	2	8	2	1	150.5	68.6	2	59
1	34	36	37	34	2	1	2	2	2	2	2	2	2	2	2	2	2	2	2	2	2	2	2	1	2	2	2	2	6	2	1	145.6	64.2	2	64
2	24	24	26	22	1	1	2	2	2	2	2	1	2	2	2	2	2	1	2	2	2	2	2	2	2	2	2	2	7	2	1	160.5	78	2	48
1	43	46	43	49	2	1	2	2	2	2	2	2	1	2	2	2	2	1	2	2	2	2	2	2	2	2	2	2	6	1	2	149.1	67.3	2	48
1	9.3	5.3	6.3	7.4	2	2	2	2	1	1	2	2	#NULL!	#NULL!	2	2	2	2	2	2	1	2	2	2	2	2	2	#NULL!	3	1	2	162.7	80.1	1	66
1	43.5	43.1	44.9	45.2	3	1	2	2	2	2	2	2	2	2	2	2	2	2	2	2	2	2	2	2	2	2	2	2	8	1	1	162.7	80.1	1	56
1	28	29	30	33	3	1	2	2	2	2	2	1	2	2	2	2	2	2	2	2	2	2	2	2	2	1	2	2	5	1	2	154.8	72.5	2	63
1	49	53.1	52.1	55.1	3	1	2	2	2	2	2	1	1	2	2	2	2	2	2	2	2	2	2	2	2	2	2	2	8	1	1	158.5	76	2	65
1	29	31	32	32	2	1	2	2	2	2	2	2	2	2	2	1	2	2	2	2	2	2	2	1	2	2	2	2	8	1	1	148.6	66.8	2	62
2	24	18	19	21	2	1	2	2	2	2	2	2	2	2	2	2	2	2	2	2	2	2	2	2	2	1	1	2	6	2	1	153	70.8	2	48
2	33	30	29	30	1	1	2	2	2	2	2	2	2	2	2	2	2	2	2	2	2	2	2	1	2	2	2	2	6	2	1	154.4	72.1	2	51
1	25	29	24	29	1	1	2	2	2	1	2	1	2	2	2	2	2	2	2	2	2	2	2	2	2	2	2	2	#NULL!	2	1	156	73.6	1	74
1	20.5	19.5	21.5	20.5	1	1	2	2	2	2	2	2	2	2	2	2	2	2	2	2	2	2	2	2	2	1	2	2	6	2	1	151.6	69.5	1	56
1	15	20	16	19	1	1	2	2	2	2	2	2	2	2	2	2	2	2	2	2	2	2	2	1	2	2	1	2	8	2	2	151.5	69.4	2	50
1	28	32	32	34.5	2	1	2	2	2	2	2	2	2	2	2	2	2	2	2	2	2	2	2	2	2	2	2	2	5	2	1	163.9	81.2	1	61
1	25	28	24	24	2	2	2	2	2	2	2	2	2	2	2	1	2	1	2	2	1	2	2	1	1	2	2	2	4	2	1	163	80.3	1	65
1	18	18	15	18	3	1	2	2	1	1	2	2	2	2	2	2	2	2	2	2	1	2	2	1	2	2	2	2	5	2	1	150	68	2	58
1	35.5	37	35.5	40	2	1	2	2	2	2	2	2	2	2	2	2	2	2	2	1	2	2	2	1	2	2	2	2	8	1	1	172	89.4	1	58
1	46	41.5	43	44	2	1	2	2	2	2	2	1	2	2	2	2	1	2	2	2	2	2	2	2	2	1	2	2	5	2	1	151	68.9	2	69
1	12	18.5	20	22.5	1	2	2	2	1	1	2	1	2	2	2	2	2	2	1	2	2	2	2	1	2	1	1	2	3	2	1	151	68.9	2	64
1	30	30	29	30	3	1	2	2	2	2	2	2	2	2	2	2	2	2	2	2	2	2	2	2	2	2	2	2	7	2	1	154.9	72.5	1	48
1	9.5	15	13	12.5	1	2	2	2	2	1	2	1	2	2	2	2	2	2	2	2	2	2	2	2	2	2	2	2	8	2	1	161.6	78.9	2	59
1	41.5	53	37	50	3	1	2	2	2	2	2	2	2	2	2	2	2	2	2	2	2	2	2	2	2	2	2	2	6	1	2	161.5	78.8	1	53
1	28.8	25.5	30.4	29.2	1	1	2	2	1	2	2	1	2	2	2	2	2	2	2	2	2	2	2	1	2	2	2	2	6	2	1	150.7	68.6	2	77
1	10	11.5	11.5	11.5	1	1	2	2	2	2	2	2	2	2	2	2	2	2	2	2	2	2	2	2	2	2	2	2	5	2	1	153.1	70.8	2	54
2	49	40	53	43	3	1	2	2	2	2	2	1	1	2	2	2	2	2	2	2	2	2	2	2	2	2	2	2	7	1	1	157.6	75	2	50
1	54	53	57	42	3	1	2	2	2	2	2	2	2	2	2	2	2	2	2	2	2	2	2	2	2	2	2	2	8	1	1	166	83.2	1	59
1	39	36	35	36	3	1	2	2	2	2	2	2	2	2	2	2	2	2	2	2	2	2	2	2	2	2	2	2	7	2	1	152.5	70.2	2	60
1	32	40	35	42	3	1	2	2	2	2	2	1	2	2	2	2	2	2	2	1	1	2	2	1	2	2	2	2	7	2	2	162.8	80	1	63
1	22.5	19.5	25	22.3	1	2	2	2	1	1	2	2	#NULL!	1	2	2	#NULL!	2	2	2	2	2	2	1	2	2	1	2	5	2	1	148.1	66.2	2	48
1	26	32	30	31	3	1	2	2	2	2	2	2	2	2	2	2	2	2	2	2	2	2	2	1	2	1	2	2	6.5	2	2	148	66.1	2	54
1	39	38	36	41	1	2	2	2	2	1	2	2	2	2	2	2	2	2	#NULL!	2	2	2	2	2	2	2	2	2	7	1	2	170	87.2	1	52
2	20	15	26	21	1	2	2	2	2	2	2	1	2	2	2	1	1	1	2	2	1	2	2	2	2	2	2	2	5	2	1	158	75.3	1	66
1	19.8	20.6	21.3	21.6	1	2	2	2	1	1	2	2	2	1	2	2	2	2	2	2	2	2	2	1	2	2	1	2	8	2	1	165.5	82.6	1	62
1	28	30	35	30	3	1	2	2	2	2	2	2	2	2	2	2	2	2	2	2	2	2	2	2	2	2	2	2	7	1	1	155.7	73.1	2	61
1	14.2	19.2	18.2	20.2	1	2	2	2	2	2	2	1	1	2	2	2	2	2	2	2	2	2	2	2	2	2	2	2	10	2	1	168	85.1	1	55
1	27.8	27.4	28	30.8	1	1	2	2	2	2	2	2	2	2	2	2	2	2	2	2	2	2	2	1	2	2	2	2	8	1	1	150.4	68.2	2	57
1	28	32	25	29	1	1	2	2	2	2	2	2	2	2	2	1	2	2	2	2	2	2	2	1	2	2	1	2	10	2	1	151.4	69.1	2	48
1	10	16	10	15	2	1	1	2	2	2	2	2	2	2	2	1	2	2	2	1	2	2	2	1	2	1	2	2	6	2	1	155.3	72.7	2	62
1	27.5	24.5	24.5	25	2	2	2	2	1	2	2	2	2	2	2	1	2	2	2	2	2	2	2	1	2	1	1	2	5	2	2	161	78.1	1	51
2	30	30	28	28	2	1	2	2	2	2	2	2	2	2	2	2	2	2	2	1	2	2	2	1	2	2	2	2	5	2	1	146.2	64.4	2	56
1	15.5	20.5	22.5	21.5	2	1	2	2	2	2	2	2	2	2	2	2	2	2	2	2	2	2	2	2	2	2	2	2	6	1	1	167	84	1	64
1	28	30	29	30	1	2	2	1	1	1	2	1	2	2	2	2	2	2	2	1	2	1	2	2	2	1	2	2	7	2	1	160.1	77.2	2	62
1	10	6.5	7.5	7	1	1	2	2	1	1	2	2	#NULL!	2	2	2	2	2	2	2	2	2	2	1	2	2	2	2	5	1	1	162.4	79.4	2	57
1	9	11	10	11	1	2	2	2	2	1	2	1	2	2	2	2	2	1	2	2	1	2	2	1	2	#NULL!	#NULL!	2	#NULL!	2	1	134.1	54.1	2	79
1	40	39	39	42	3	1	2	2	2	2	2	1	#NULL!	2	2	1	#NULL!	#NULL!	2	#NULL!	2	2	1	2	2	2	2	2	6	1	1	165.4	82.3	2	52
1	29	30	29	31	2	1	2	2	2	2	2	2	2	2	2	2	2	2	2	2	2	2	2	2	2	2	2	2	5	2	1	156.1	73.3	2	49
1	17	19	16	18	3	1	1	2	2	2	2	1	2	1	2	2	2	2	2	2	2	2	1	1	2	1	1	2	10	2	1	149.7	67.4	2	49
2	36	41	41	39	2	1	2	2	2	2	2	2	2	2	2	2	2	2	2	2	2	2	2	1	2	2	1	2	5	2	1	147.5	65.4	2	78
1	9	14	11	19	2	1	1	2	2	2	2	2	2	2	2	2	2	2	1	2	1	2	2	1	2	2	2	2	5	1	1	152.6	70	2	77
1	15	15	15	15	2	1	2	2	2	2	2	2	2	2	2	2	2	2	2	2	2	2	2	1	2	2	2	2	4	2	1	158.5	75.5	2	45
2	27	19	28	19	2	2	2	2	2	2	2	2	2	2	2	2	2	2	2	2	2	2	2	2	2	2	2	2	5	2	1	167	83.8	1	57
1	70	49	54	55	3	1	2	2	2	2	2	1	2	2	2	2	2	2	2	2	1	2	2	2	2	2	2	2	8	1	2	158.2	75.2	2	71
1	30	33	30	32.1	2	1	2	2	2	2	2	1	1	2	2	2	2	2	1	2	2	2	1	2	2	2	2	2	8	1	1	149	66.7	2	69
1	21	22	22.5	16.5	1	1	2	2	2	2	2	1	1	1	2	2	2	2	2	2	2	2	2	1	2	2	2	2	4	2	1	149	66.7	2	49
1	42	45	42	44	3	1	2	2	2	2	2	2	2	2	2	1	2	2	2	2	2	2	2	1	2	2	2	2	6.5	1	1	158	75	2	67
1	50	53	50.1	54.1	3	1	1	2	2	2	2	2	2	2	2	2	2	2	2	2	2	2	2	2	2	2	2	2	8	2	1	163.5	80.3	1	53
1	28	31.5	33	36.5	2	1	2	2	1	1	1	2	2	2	2	2	2	2	2	2	2	2	2	2	2	2	2	2	5	1	1	154.5	71.7	2	63
1	36.5	43.5	35.5	45	3	1	2	2	2	2	2	1	1	2	2	2	2	2	2	2	2	2	2	2	2	2	2	2	7.5	1	2	155.9	73	2	67
1	24	25	33	29	2	1	2	2	2	2	2	2	2	2	2	2	2	2	2	2	2	2	2	1	2	2	2	2	4.5	2	1	159.5	76.4	2	58
1	24.5	31.8	29.8	32.5	3	1	2	2	2	2	2	1	1	2	2	2	2	2	2	2	2	2	2	2	2	2	1	2	6	2	1	157.2	74.2	2	60
2	28	30	30	33	2	1	2	2	2	2	2	1	2	2	2	2	2	1	2	2	2	2	2	1	2	2	2	2	6	2	1	155.3	72.4	2	54
1	27	25	29	29	3	1	2	2	2	2	2	2	2	2	2	2	2	2	2	2	2	2	2	1	2	2	2	2	7	2	1	172.2	89	1	48
2	29	26	28	26	3	2	2	2	2	2	2	2	2	2	2	#NULL!	1	2	1	2	1	2	2	1	2	1	1	2	6	2	1	146.5	64.4	2	76
1	48	52	46	53	3	1	2	2	2	2	2	2	2	2	2	2	2	2	2	2	2	2	2	2	2	2	2	2	7	1	1	163.5	80.2	2	60
1	29	38	30	40	3	1	2	2	2	2	2	2	2	2	2	2	2	2	2	2	2	2	2	2	2	2	2	2	8	2	1	149	66.6	2	59
2	15	12	19	20	2	1	2	2	2	2	2	2	2	2	2	2	2	2	2	2	2	2	2	2	2	2	2	2	8	2	1	159.7	76.5	1	54
1	10.2	11.2	9	10.1	2	2	2	2	2	1	2	2	2	2	2	1	2	2	2	2	2	2	2	2	2	2	1	2	5	2	1	159.5	76.3	1	74
1	26.5	23.3	27.4	26.5	3	1	2	2	2	2	2	1	2	2	2	2	2	2	2	2	2	2	2	2	2	2	2	2	8	2	1	142.5	60.9	2	69
1	42	36.5	39	28.3	2	1	2	2	2	2	2	2	2	2	2	2	2	2	2	2	2	2	2	2	2	2	2	2	6	1	1	147	64.8	2	85
1	40	38	41	38	3	1	2	2	2	2	2	2	2	2	2	2	2	1	2	2	2	2	2	2	2	2	2	#NULL!	8	2	1	161.7	78.4	1	64
2	40	37	44	41	2	1	2	2	2	2	2	2	2	2	2	2	2	2	2	2	2	2	2	1	2	2	2	2	5	1	1	144.5	62.6	2	73
1	45	47	45	50	2	1	2	2	2	2	2	1	2	2	2	2	2	2	2	2	2	2	2	2	2	2	2	2	7	1	1	145.2	63.2	2	49
1	14	19.5	14	19	1	1	2	2	2	2	2	2	2	2	2	2	2	2	2	2	2	2	2	2	2	2	2	2	6	2	1	156.8	73.7	2	48
1	47.8	46.8	50	50.5	2	1	2	2	2	2	2	2	2	2	2	2	2	2	2	2	2	2	2	2	2	2	2	2	5	2	1	166	82.6	1	45
1	37	36	40	40	2	1	2	2	2	2	2	2	2	2	2	2	2	2	2	2	2	2	2	2	2	2	2	2	7	1	1	165.7	82.3	2	58
1	26	30	26	28	3	3	2	2	2	2	2	2	2	2	2	2	2	2	2	2	2	2	2	2	2	2	2	2	5	2	1	155.1	72.1	2	61
1	35	34.5	34	36.5	3	1	2	2	2	2	2	2	1	2	2	2	2	2	2	2	2	2	2	1	2	2	1	2	7	2	2	164.4	81	1	65
1	29.5	29.5	27.5	30.5	1	1	2	2	2	2	2	2	2	2	2	2	2	2	2	2	1	2	2	2	2	2	2	2	8	1	1	164.3	80.9	1	61
1	30	25	28	30	2	1	2	2	2	2	2	1	2	2	2	2	2	2	2	2	1	2	2	2	2	2	2	2	7	2	1	155	72	2	51
1	28.5	30	31	30	2	1	2	2	2	2	2	2	2	2	2	2	2	2	2	1	2	2	2	1	2	2	1	2	6	2	1	170	86.6	1	64
1	42	48	42	48	2	1	2	2	2	2	2	1	2	1	2	2	2	2	2	2	2	2	2	2	2	2	2	2	5	2	1	160	76.7	2	49
1	39	44.5	39	44	3	1	2	2	2	2	2	2	2	2	2	1	1	2	2	2	2	2	2	1	2	2	2	2	5	1	2	154.5	71.5	2	48
1	21	16.5	19	20	1	2	2	2	2	1	2	2	2	2	2	2	2	1	2	2	2	2	2	2	2	2	2	2	11	2	1	162	78.6	1	55
1	34	40	35	47	2	1	2	2	2	2	2	2	2	2	2	2	2	2	2	2	2	2	2	2	2	2	2	2	8	1	1	151.9	69.1	2	64
1	30	28	33	29	2	1	2	2	2	2	2	2	2	2	2	2	2	2	2	2	2	2	2	2	2	2	2	2	5	2	1	154.3	71.3	2	62
1	21	24	20	27	2	1	2	2	2	2	2	2	2	2	2	2	2	2	2	2	2	2	2	2	2	2	2	2	6	2	1	154.3	71.3	2	46
1	36	34	40	47	3	1	2	2	2	2	2	1	1	2	2	2	2	2	2	2	2	2	2	2	2	2	2	2	8	2	1	157	73.8	2	57
1	25	30	24	23	2	1	2	2	2	2	2	1	2	2	2	2	2	2	2	2	2	2	2	2	2	2	2	2	6	1	2	165	81.5	1	50
1	30	35	30	35	2	1	2	2	1	2	2	2	2	2	2	1	1	2	2	1	2	2	1	1	2	2	2	2	8	1	1	155.2	72.1	2	58
1	39.5	42.5	41.5	42.5	2	1	2	2	2	2	2	2	2	2	2	1	2	2	2	2	2	2	2	2	2	2	1	2	7	1	1	163.6	80.1	2	56
1	42	42	40	40	3	1	2	2	2	2	2	2	2	2	2	2	2	2	2	2	2	2	2	2	2	1	2	2	6	1	2	163.5	80	2	51
1	53	54	53	51	3	1	2	2	2	2	2	1	2	2	2	2	2	1	2	2	2	2	2	1	2	2	1	2	7	1	1	148.2	65.7	2	69
1	30	30	29	31	2	1	2	2	2	2	2	1	2	2	2	2	2	2	2	2	2	2	2	1	2	2	2	2	10	2	1	151	68.2	2	55
1	35	38	35	35	1	1	2	2	2	2	2	2	2	2	2	2	2	2	2	2	2	2	2	2	2	2	2	2	6	1	1	167.5	83.9	1	63
1	50	44	50	45	2	1	1	2	2	2	2	2	2	2	2	1	2	2	2	2	2	2	2	2	1	2	2	2	6	1	2	169.5	85.9	1	58
1	48	44	50.5	49.5	3	1	2	2	2	2	2	1	2	2	2	2	2	2	2	2	2	2	2	2	2	2	2	2	8	1	1	163.5	79.9	1	55
1	27.9	28.5	27.9	30.9	1	1	2	2	2	2	2	2	2	2	2	2	2	2	2	2	2	2	2	2	2	2	#NULL!	2	8	2	2	152.3	69.3	2	58
1	30	36	31	36	2	1	2	2	2	2	2	2	2	2	2	1	2	1	2	2	1	2	2	1	2	2	2	2	8	2	1	154.6	71.4	2	52
1	48	41	44	44	3	1	2	2	2	2	2	2	2	2	2	2	2	2	2	2	1	2	2	2	2	2	2	2	6	1	2	154.5	71.3	2	57
1	20	20	20	20	3	1	2	2	2	2	2	2	1	1	2	2	2	2	2	2	2	2	2	2	2	2	2	2	10	2	1	142.7	60.8	2	61
1	25	26	21	25	1	1	1	2	2	2	2	2	2	2	2	2	2	2	2	2	2	2	2	2	2	1	2	2	7	2	1	172.2	88.5	1	49
1	39	32	36	35	3	1	2	2	2	2	2	2	2	2	2	2	2	2	2	2	2	1	2	2	2	2	1	2	4	1	2	148.6	65.9	2	58
1	37.5	43	37	46	3	1	2	2	2	2	2	1	2	2	2	1	2	1	2	2	2	2	2	2	1	2	2	2	6	2	2	153.5	70.3	1	58
1	42	46	44	49.5	3	1	2	2	2	2	2	2	2	2	2	2	2	1	2	2	2	2	2	1	2	2	2	2	6	2	2	168	84.2	1	61
1	25.6	26.3	29.8	26.7	3	1	2	2	2	2	2	1	2	2	2	2	2	1	2	2	2	2	2	1	2	2	2	2	8	2	1	159.2	75.6	2	49
1	26	28	25	29	2	1	2	2	2	2	2	2	2	2	2	2	2	2	2	2	2	2	2	2	2	2	2	2	8	2	1	161.5	77.8	2	52
1	37	29	28	25.5	2	1	2	2	2	1	2	2	2	2	2	2	2	2	2	2	2	2	2	2	2	2	2	2	8	1	2	171.1	87.3	1	61
1	48	52	48	53.5	3	1	2	2	2	2	2	2	2	2	2	2	2	2	2	2	2	2	2	2	2	2	2	2	6	1	1	157	73.5	1	62
1	27	30	30	34	1	1	2	2	2	2	2	1	1	1	2	2	2	1	2	2	2	2	2	2	2	2	2	2	5	2	1	163.7	79.9	1	59
1	30	31	30	31	2	1	2	2	2	2	2	2	2	2	2	2	2	2	2	2	2	2	2	2	2	2	2	2	8	2	1	158.4	74.8	2	51
1	21	32	21	33	3	1	2	2	2	1	2	2	2	2	2	2	2	1	2	2	2	2	1	2	2	1	2	2	8	1	2	148	65.3	2	55
2	22.9	27.1	27.9	31	2	1	2	2	2	2	2	2	2	2	2	2	2	2	2	2	2	2	2	2	2	2	2	2	2	2	1	158	74.4	2	71
1	26	26.8	24.2	26.5	1	2	2	2	2	2	#NULL!	2	2	2	2	2	2	2	2	2	2	2	2	2	2	2	2	2	6	2	2	157.9	74.3	1	60
1	21.5	22.5	24.8	25.2	3	1	2	2	2	2	2	2	2	2	2	2	2	2	2	2	2	2	2	2	2	2	2	2	6	2	1	143.8	61.6	2	65
1	30	38	37	41	2	1	2	2	2	2	2	2	2	2	2	1	2	2	2	2	2	2	2	2	2	2	2	2	5	1	1	165	81.1	2	60
1	35.1	34.9	37.8	37	3	1	2	2	2	2	2	2	2	2	2	2	2	2	2	2	2	2	2	2	2	2	2	2	5	1	1	154.4	71	2	61
1	24	22	22	25	2	1	2	2	2	2	2	2	1	1	2	2	2	2	2	2	2	1	2	2	2	2	2	2	5	2	1	155.5	72	2	50
1	43.9	46.8	47.2	46.1	3	1	2	2	2	2	2	2	2	2	2	2	2	2	2	2	2	2	2	2	2	2	2	2	6	2	1	160	76.2	2	55
1	40.1	53.2	45.8	53.2	3	1	2	2	2	2	2	2	2	2	2	2	2	2	2	2	2	2	2	2	2	2	2	2	7	2	1	160	76.2	2	48
1	19	21	25	25	2	1	2	2	2	2	2	2	2	2	2	2	2	2	2	2	1	2	2	1	2	2	2	#NULL!	8	2	1	167	83	1	61
1	24	26	24	25	1	1	2	2	2	2	2	2	2	2	2	2	2	2	2	2	2	2	2	2	2	2	2	2	3	2	1	176.3	92.5	1	48
1	28.5	26	24.5	28.2	3	1	2	2	2	2	2	2	2	2	2	2	1	2	2	2	2	2	2	2	2	2	2	2	6	2	1	169.8	85.8	1	53
1	28	29	28	31	1	2	2	2	2	2	2	1	1	2	2	2	2	1	2	2	1	2	2	1	2	2	2	2	4	2	1	157.8	74.1	2	52
1	22	26	24	30	1	1	2	2	2	2	2	2	2	2	2	2	2	2	2	2	2	2	2	2	2	2	2	2	3	1	1	149.5	66.5	2	46
1	41.5	42	45	47.5	3	1	2	2	2	2	2	1	2	2	2	1	2	2	2	2	2	2	2	2	2	2	1	2	6	1	2	164	80	2	65
1	27	28	28	28.5	3	1	1	2	2	2	2	2	2	2	2	2	2	2	2	2	2	2	2	2	2	1	2	2	8	1	1	154.5	71	2	70
1	49	50	50	49	3	1	2	2	2	2	2	1	2	2	2	2	2	2	2	2	2	2	2	2	2	2	2	2	8	2	1	160.5	76.6	1	68
1	31.5	35.8	30.5	36.1	3	1	2	2	1	1	2	2	2	2	2	2	2	1	2	2	2	2	2	1	2	2	2	2	6	1	1	167.9	83.8	1	54
1	27	21	28	23	1	1	2	2	1	2	2	2	2	2	2	2	2	2	2	2	1	2	2	2	2	2	2	2	2	2	1	155.2	71.6	1	63
1	45	46	44.5	46	2	1	2	2	2	2	2	2	2	2	2	2	2	2	2	2	2	2	2	2	2	2	2	2	6	1	1	156.5	72.8	2	58
1	42	46.1	45	45	3	1	2	2	2	2	2	2	2	2	2	2	2	2	2	2	2	2	2	2	2	2	2	2	6	1	1	170.5	86.4	1	50
1	24	25	26	26	2	1	2	2	1	2	2	2	2	2	2	1	2	2	2	1	1	2	2	1	2	2	2	2	5	2	1	165.8	81.7	1	49
1	28	28	29	26.5	1	1	2	2	2	2	2	2	2	2	2	2	2	2	2	2	1	2	2	2	2	1	1	2	9	2	2	157.8	74	1	61
1	47.5	45.5	42.5	46.5	1	1	2	2	2	2	2	2	2	2	2	2	2	2	2	2	1	2	2	2	2	2	2	2	8	1	2	161.5	77.5	2	48
1	40	46	45	40	2	1	2	2	2	2	2	2	2	2	2	2	2	2	2	2	1	2	2	2	2	1	2	2	8	1	1	164.6	80.5	2	62
1	41	37	41	40	2	1	2	2	2	2	2	2	2	2	2	2	2	2	2	2	2	2	2	2	2	2	2	2	7	1	2	159.1	75.2	1	52
1	35.1	45.1	34.2	43.2	3	1	2	2	1	2	2	1	2	1	2	1	2	1	2	2	2	2	2	2	2	2	2	1	6	1	1	161	77	1	66
1	42	36	46	41	3	1	2	2	2	2	2	2	2	2	2	2	2	2	2	2	2	1	2	2	2	2	2	2	6	2	2	150.3	67.1	2	49
1	9	12	6	10	3	1	2	2	2	2	2	1	2	2	2	2	2	2	2	2	2	2	2	2	2	2	2	2	7	1	1	158.7	74.8	2	48
1	34	35	34	36	2	1	2	2	2	2	2	2	2	2	2	2	2	2	2	2	2	2	2	2	2	2	2	2	8	1	1	155.6	71.9	2	46
1	28	31	32	34	2	1	2	2	2	2	2	1	1	2	2	2	2	2	2	2	1	2	2	1	2	2	2	2	7	2	1	158.5	74.6	1	45
1	37.5	37	37	39	3	1	2	2	2	2	2	1	1	2	2	2	2	2	2	2	2	2	2	1	2	2	2	2	6	1	2	176.6	92.6	1	47
1	47	50	48.5	49	2	1	2	2	2	2	2	2	2	2	2	2	2	2	2	2	2	2	2	1	2	2	2	2	5	2	2	167.8	83.6	1	53
1	29.1	34.5	29.5	37.6	2	1	2	2	2	2	2	2	2	2	2	2	2	2	2	2	1	2	2	2	2	2	2	2	9	2	1	155.4	71.7	2	45
1	20	20	22	20	2	1	2	2	2	2	2	2	2	2	2	2	2	2	2	2	2	2	2	2	2	2	1	2	6	2	1	167	82.8	1	46
1	30	29	28	32	3	1	2	2	1	1	2	2	2	2	2	2	2	1	2	1	2	2	2	1	2	2	1	2	4	2	1	150	66.8	2	48
1	19	24.5	25.5	27.5	2	1	2	2	2	2	2	2	1	2	2	2	2	2	2	2	2	2	2	1	2	2	2	2	9	2	1	170	85.8	1	56
1	15	16	14.5	17	2	2	2	2	1	2	2	2	2	2	2	2	2	2	2	1	1	2	2	1	2	2	1	2	5	2	1	154	70.4	2	58
1	21	25	23	25	1	1	2	2	2	2	2	1	2	2	2	2	2	1	2	2	2	2	2	2	2	2	1	2	7	2	1	149	65.9	2	47
1	30	33	32	35	3	1	2	2	2	2	2	2	2	2	2	2	2	2	2	2	2	2	2	2	2	2	2	2	8	1	1	171.4	87.2	1	54
1	21	22	17	23	3	1	2	2	2	2	2	1	2	2	2	2	2	2	2	2	2	2	2	2	2	2	2	2	3	2	1	165	80.8	1	57
2	45	44	47	53	3	1	2	2	2	2	2	2	2	2	2	2	2	2	2	2	2	2	2	2	2	2	2	2	6	2	1	151.6	68.2	2	65
1	30	32	30	35	3	1	2	2	2	2	2	2	2	2	2	2	2	2	2	2	2	2	2	2	2	2	2	2	8	2	1	154.7	71	2	54
1	30	34	30	29	1	1	2	2	2	1	2	2	2	2	2	1	2	2	2	2	2	2	2	2	2	2	2	2	6	1	1	142.1	59.9	2	75
1	27	22	26	24	3	1	2	2	2	2	2	2	2	2	2	2	2	2	2	2	2	2	2	1	2	2	2	2	7	2	1	155.8	72	2	47
2	27	30	30	30	1	2	2	2	2	2	2	2	2	2	2	2	2	2	2	2	1	2	2	2	2	2	1	2	9	2	1	155.8	72	2	49
1	29	30.1	28.9	27.8	3	2	2	2	2	2	2	2	2	2	2	1	2	2	2	2	2	2	2	2	2	2	2	2	7	1	1	146.2	63.4	2	56
1	20.2	23.1	23.2	22.7	2	1	2	2	2	2	2	2	2	2	2	2	2	2	2	2	2	2	2	1	2	2	2	2	9	2	1	152.3	68.8	2	60
1	28	29	30.5	28	1	1	2	2	2	2	2	2	2	2	2	2	2	2	2	2	2	2	2	1	2	2	2	2	4	1	1	169.1	84.8	1	62
1	10	14.5	12	15	2	1	2	2	2	2	2	2	2	2	2	2	2	2	2	2	2	2	2	2	2	2	2	2	7	2	1	146	63.2	2	52
1	59	60	58	55	3	1	2	2	2	2	2	2	1	2	2	2	2	2	2	2	2	2	2	2	2	1	2	2	8	1	1	158	74	2	65
1	28.4	34.8	29.8	35	2	1	2	2	2	2	2	2	2	2	2	2	2	2	2	2	2	2	2	2	2	2	2	2	5	2	2	151.5	68	2	50
1	41	40.5	38	41	3	1	2	2	2	2	2	1	1	2	2	2	2	2	2	2	1	2	2	1	2	2	2	2	8	1	1	158.9	74.8	2	47
1	33	30	33	30	1	1	2	2	1	2	2	2	2	2	2	2	2	2	2	2	2	2	2	2	2	2	2	2	4	2	2	157.3	73.3	2	64
1	39	35	37	36	2	1	1	2	#NULL!	#NULL!	2	2	2	2	2	2	2	2	2	2	2	2	2	2	#NULL!	2	1	2	6	1	2	167.8	83.4	1	57
2	12	10	12	9	1	1	2	2	2	2	2	2	2	2	2	2	2	2	2	2	2	2	2	2	2	2	2	2	6	2	1	162.7	78.4	1	60
1	39.5	42.5	38.5	44.5	3	1	2	2	2	2	2	2	2	2	2	1	2	2	2	2	1	2	2	1	2	1	2	2	9	1	2	162.2	77.9	1	48
1	20.5	26.5	27	25.5	1	1	2	2	2	1	2	2	2	2	2	2	2	2	2	2	2	2	2	2	2	2	2	2	5	2	1	152	68.4	2	48
1	10	10	9.4	12	1	2	2	2	1	1	1	1	2	2	2	2	2	2	1	2	1	2	1	1	2	2	2	2	7	2	2	165	80.6	1	47
1	34	42	39	44	2	1	2	2	2	2	2	2	2	2	2	2	2	2	2	2	1	2	2	2	2	2	2	2	7	2	1	155.2	71.3	2	77
1	25	23	26	23	2	2	2	2	2	2	2	2	2	2	2	2	2	2	2	2	1	2	2	1	2	2	2	2	4	2	1	150	66.6	2	63
1	30	36	31	37	2	1	2	2	2	2	2	2	2	2	2	2	2	2	2	2	1	2	2	2	2	2	2	2	5	2	1	157.5	73.4	1	64
1	16	27	18	28	2	1	2	2	2	2	2	2	2	2	2	2	2	1	2	2	1	2	2	1	2	2	2	2	7	2	1	148.1	64.9	2	53
1	30	33	30	33	3	1	2	2	2	2	2	2	2	2	2	2	2	2	2	2	2	2	2	2	2	2	2	2	6	1	2	170.6	86.1	1	75
1	45	45	46	45.5	2	1	1	2	2	2	2	1	2	2	2	2	1	2	2	2	1	2	2	1	2	1	2	2	6	2	1	158.8	74.6	2	46
1	10.5	8	9.5	12.5	2	1	2	2	2	1	2	2	2	2	2	1	1	2	2	2	1	2	2	1	2	2	2	2	4	2	1	171	86.5	1	73
1	29	28	26	30	1	1	2	2	2	2	2	2	2	2	2	2	2	2	2	2	2	2	2	1	2	2	2	2	8	2	1	153.5	69.7	2	54
1	47	32	54	42	2	1	2	2	2	2	2	2	2	2	2	2	2	2	2	2	2	2	2	2	2	1	1	2	8	1	1	150.5	67	2	48
1	19	21	19	20	2	1	1	2	2	2	2	1	2	2	2	2	2	2	2	2	2	2	2	2	2	1	2	2	8	2	1	151.4	67.8	2	50
1	28	30	28	32	1	1	2	1	2	2	2	2	2	2	2	2	2	2	2	2	2	2	2	2	2	2	2	2	8	2	1	172	87.5	1	48
1	48.5	45	44	43.5	3	1	2	2	2	2	2	2	2	2	2	2	2	2	2	2	2	2	2	2	2	#NULL!	#NULL!	2	#NULL!	1	1	150.3	66.8	2	50
1	28	28.5	26.5	28.5	3	1	2	2	2	2	2	2	2	2	2	2	2	2	2	2	2	2	2	2	2	1	2	2	5	2	1	150.3	66.8	2	66
1	15	15	155	15	1	1	2	2	2	2	2	2	2	2	2	2	2	2	2	2	2	2	2	1	2	2	1	2	4	2	1	154.1	70.2	2	46
1	46	47	45	44	2	2	2	2	2	2	2	2	1	2	2	2	2	2	2	2	1	2	2	2	1	2	2	2	6	1	1	153	69.2	2	54
1	24	23	23	27	2	1	2	2	2	1	2	2	2	2	2	2	2	2	2	2	2	2	2	2	2	2	1	2	7	1	1	144.6	61.8	2	65
2	38	36	39	42	2	2	2	2	2	2	2	2	2	2	2	2	2	2	2	2	2	2	2	2	2	2	2	2	1	2	1	155	71	2	62
1	30	31	29	34.5	1	1	2	2	2	2	2	2	2	2	2	2	2	2	2	2	2	2	2	1	2	2	2	2	7	1	1	155	71	2	47
1	28.3	29.1	29.1	29.3	2	2	2	2	2	2	2	2	2	2	2	1	2	2	2	2	1	2	2	2	2	2	2	2	4	2	1	150.8	67.2	2	65
1	30	35	30	35	1	1	1	2	2	2	2	2	2	2	2	2	2	2	1	2	2	2	2	1	2	2	2	2	1	1	1	168.5	83.9	1	59
1	29	26	29	34	3	1	2	2	2	2	2	1	1	2	2	2	2	1	2	2	1	2	2	1	2	1	2	2	6	2	2	172	87.4	1	47
1	12.3	11.2	13.9	12	1	1	2	2	1	1	2	2	2	2	2	2	2	2	2	2	1	2	2	1	2	2	2	2	3	2	1	166	81.4	1	48
2	48.5	38.5	42	41.5	3	1	2	2	2	2	2	2	2	2	2	1	2	2	2	2	2	2	2	2	2	2	2	2	9	1	1	150.5	66.9	2	64
1	25	27	26	27	3	1	2	2	2	2	2	2	2	2	2	2	2	2	2	2	1	2	2	1	2	2	1	2	6	2	1	150.5	66.9	2	59
1	30	30	25	29	3	1	2	2	2	2	2	2	2	2	2	2	2	2	2	2	2	2	2	2	2	2	2	2	7	1	1	165.5	80.9	2	45
1	15	15	15	15	2	1	2	2	2	2	2	2	2	2	2	2	2	2	2	2	2	2	2	2	2	2	2	2	7	2	1	158.5	74.2	1	55
1	38	40.5	39	39	2	1	2	2	2	2	2	2	2	2	2	2	2	2	2	2	2	2	2	2	2	2	2	2	8	2	1	165.1	80.5	2	67
1	18	20.5	20	14	1	1	2	2	2	2	2	1	2	2	2	2	2	2	2	2	2	2	2	2	2	2	1	2	7	2	1	149.2	65.7	2	63
1	33	35	32	35	3	1	2	2	2	2	2	2	2	2	2	2	2	2	2	2	2	2	2	2	2	2	2	2	5	1	1	153.9	69.9	1	61
1	28	29	27	28	3	1	2	2	2	2	2	2	2	2	2	2	2	2	2	2	2	2	2	2	2	2	2	2	8	2	2	160.8	76.3	2	60
1	26.5	35.5	29.5	31.5	2	1	2	2	2	2	2	1	2	1	2	2	2	2	2	2	1	2	2	1	2	2	1	2	6	2	1	153.7	69.7	2	60
1	39.2	44.6	40.1	43.6	3	1	2	2	2	2	2	2	2	2	2	2	2	2	2	2	2	2	2	2	2	2	2	2	7	1	1	153.6	69.6	2	56
1	39	48	40	45	3	1	2	2	2	2	2	2	2	2	2	2	2	2	2	2	2	2	2	2	2	2	2	2	4	1	1	150.3	66.6	2	71
2	24	26	22	26	3	2	2	2	2	2	2	2	2	2	2	2	2	2	2	2	2	2	2	2	2	2	2	2	5	2	1	161.2	76.6	2	64
2	36	33.1	39	33.5	1	1	1	2	2	2	2	2	1	2	2	2	2	2	2	2	1	2	2	2	2	2	2	2	4	1	1	148.5	65	2	64
1	42.1	43.2	44.3	42.1	2	1	2	2	2	2	2	2	2	2	2	2	2	2	2	2	1	2	2	1	2	2	2	2	7	1	1	180	95.5	1	58
1	42.5	44.5	41.5	44.5	3	1	2	2	2	2	2	2	2	2	2	2	2	2	2	2	1	2	2	2	2	2	2	2	8	1	2	167.2	82.4	1	48
1	31.3	34.6	23.6	29.4	2	1	2	2	2	2	2	2	2	2	2	2	2	1	2	2	2	2	2	2	2	2	2	2	4	1	1	157.6	73.2	2	54
1	36	45	41	43	3	1	2	2	2	2	2	2	2	2	2	2	2	2	2	2	2	2	2	2	2	2	2	2	8	1	1	166.2	81.4	2	60
1	38	43	43	45	3	1	2	2	2	2	2	2	2	2	2	2	2	2	2	2	2	2	2	2	2	2	1	2	8	2	1	147.6	64.2	2	51
1	27.5	26	30	31	2	1	2	2	2	2	2	2	2	2	2	2	2	2	2	2	2	2	2	1	2	2	2	2	7	2	1	159	74.5	2	58
1	33	34	34	37	3	1	2	2	2	1	2	2	2	2	2	2	2	2	2	2	2	2	2	2	2	2	2	2	10	1	2	150	66.3	1	69
1	38	35	42	38	3	1	2	2	2	2	2	1	2	2	2	2	2	2	2	1	2	2	2	1	2	2	2	2	5	1	2	162.5	77.8	1	73
2	47	40	48	40	3	1	2	2	2	2	2	2	2	2	2	2	2	2	2	2	2	2	2	2	2	1	2	2	9	1	2	160.4	75.8	2	51
1	38	45	40	46	2	1	2	2	2	2	2	2	2	2	2	2	2	2	2	2	2	2	2	2	2	1	2	2	8	1	1	160	75.4	1	79
1	37	36	30.5	35	3	1	2	2	2	2	2	2	2	2	2	2	2	2	2	2	2	2	2	2	2	2	2	2	6	2	1	169.1	84.2	1	45
1	44	45	49	46	1	3	2	2	2	2	2	2	2	2	2	2	2	2	2	2	2	2	2	2	2	2	2	2	8	2	1	152.3	68.3	2	67
1	44.7	38.4	45	40.5	3	1	2	2	2	1	2	1	2	2	2	2	2	2	2	2	2	2	2	1	2	2	2	2	8	2	1	158.1	73.6	2	51
1	42.8	45	44	46	2	1	2	2	2	2	2	2	2	2	2	2	2	2	2	2	1	2	2	1	2	2	2	2	6	2	1	163.5	78.7	1	61
1	36.5	43.1	39.8	45.1	3	1	2	2	2	1	2	2	2	2	2	2	2	2	2	2	1	2	2	1	2	2	1	2	8	2	1	152	68	2	71
1	23	27	24	30	2	1	2	2	2	2	2	2	2	2	2	2	2	2	2	2	2	2	2	2	2	2	2	2	10	2	1	151	67.1	2	48
1	45.5	39.9	46.6	45.5	2	1	2	2	2	2	2	2	2	1	2	2	2	2	2	2	2	2	2	1	2	2	2	2	6	1	2	145.5	62.3	2	66
1	30	31	32	33	2	2	2	2	2	2	2	2	2	2	2	1	2	1	2	2	1	2	1	1	1	2	1	2	3	1	1	156.1	71.7	1	57
1	30	30	30	30	2	1	2	2	2	2	2	2	2	2	2	2	2	2	2	2	2	2	2	2	2	2	2	2	4	2	1	165.3	80.4	2	48
1	28	35	27	36	2	1	2	2	2	2	2	2	2	2	2	2	2	2	2	2	2	2	2	2	1	2	2	2	7	2	1	141.5	58.9	2	63
1	40	33	38	32	3	1	2	2	2	2	2	1	2	2	2	2	2	2	2	2	2	2	2	1	2	2	2	2	6	1	2	154.7	70.4	2	58
1	7	10	8	6	1	2	2	2	2	2	2	1	2	2	2	2	2	2	2	2	2	2	2	2	2	2	1	2	3	2	1	175.4	90.5	1	49
1	30	30	30	30	2	1	2	2	2	2	2	1	2	2	2	1	2	2	1	2	2	2	2	2	2	2	2	2	8	1	1	158.5	73.9	2	47
1	16.1	15.1	17.2	18.5	2	1	2	2	1	2	2	2	2	2	2	2	2	2	2	1	2	2	2	1	2	2	1	2	8	1	1	146	62.7	2	57
1	23	33	26	28	2	1	2	2	2	2	2	1	2	2	2	2	2	2	2	2	2	2	2	2	2	2	2	2	7	2	1	152.5	68.4	2	55
1	11	12.5	14.5	14.2	1	1	2	2	2	2	2	2	2	#NULL!	2	2	2	1	2	1	1	2	2	1	2	2	2	1	8	1	1	169	84	1	74
1	30	31.1	32.5	32.4	1	1	2	2	1	2	2	2	2	2	2	2	2	2	2	2	2	2	2	2	2	2	2	2	3	2	1	164	79.1	1	54
1	21.7	24.5	25.5	25.2	2	1	2	1	1	2	2	2	2	2	2	2	2	2	2	2	2	2	2	2	2	1	2	2	4	1	1	145.2	62	2	71
1	27.1	25.5	28.5	27.1	3	1	2	2	2	2	2	2	2	2	2	2	2	1	2	1	2	2	2	1	2	2	1	2	2	1	2	158.1	73.5	2	55
1	31.5	30.5	31	32.5	2	1	2	2	2	2	2	2	2	2	2	2	2	2	2	2	1	2	2	2	2	2	2	2	7	2	1	158	73.4	1	58
1	30	32	29	30	1	1	2	2	2	2	2	2	2	2	2	2	2	2	2	2	2	2	2	1	2	2	2	2	9	2	1	148	64.4	2	45
1	44	44	44	43	2	1	2	2	2	2	2	2	2	2	2	2	2	2	2	2	2	2	2	1	2	1	2	2	6	1	1	163.2	78.3	1	52
1	49	45	50.5	46	2	1	2	2	2	2	2	2	2	2	2	2	2	2	2	2	2	2	2	2	2	2	2	2	5	1	1	166	81	2	48
1	24	26	26	29	1	1	2	2	2	2	2	2	2	2	2	2	2	2	2	2	2	2	2	1	2	2	2	2	7	2	1	165.8	80.8	1	66
1	29	27	30	29	3	2	2	1	2	2	2	2	2	2	2	2	2	2	2	2	1	2	2	2	2	2	2	2	8	2	1	156.2	71.7	2	59
1	25	30	25	30	2	1	2	2	2	2	2	1	2	2	2	2	2	2	2	2	2	2	2	2	2	2	2	2	8	2	2	162.5	77.6	1	57
1	7.5	6.5	6.5	5.5	1	1	2	2	2	2	2	2	2	2	2	1	2	2	2	2	2	2	2	1	2	2	2	2	8	2	1	170.4	85.3	1	61
1	38	40	38	40	3	1	2	2	2	2	2	1	2	2	2	2	2	2	2	2	2	2	2	1	2	2	2	2	6	1	1	147.6	64	2	66
1	30	32	31	39	3	1	2	2	2	2	2	2	2	2	2	1	2	1	2	1	1	2	2	1	2	2	2	2	5	2	1	169.3	84.2	1	61
1	41	35.5	42.5	46	2	1	2	2	2	2	2	1	2	2	2	2	2	2	2	2	2	2	2	2	2	2	2	2	8	2	1	171.2	86.1	1	54
1	26.1	31.9	33.1	35	1	1	2	2	2	2	2	1	2	2	2	2	2	2	2	2	2	2	2	2	2	2	1	2	7	1	2	171.4	86.3	1	48
1	21	24	20	23	2	1	1	2	2	2	2	2	2	2	2	2	2	2	2	2	2	2	2	2	2	2	2	2	4	1	2	164	79	1	65
1	27	29	26.5	27	1	2	2	2	2	2	2	2	2	2	2	2	2	2	2	2	2	2	2	2	2	2	2	2	7	2	1	153.5	69.2	2	58
1	44	37	43	42	3	1	2	2	2	2	2	2	2	2	2	2	2	2	2	2	2	2	2	2	2	1	1	2	8	1	1	149	65.2	2	54
1	37	33	35	34.5	2	2	2	2	2	2	2	2	2	2	2	2	2	2	2	2	2	2	2	2	2	1	2	2	8	2	1	166.6	81.5	1	53
1	20	15	18	12.5	1	1	2	2	2	1	2	1	1	2	2	2	2	2	2	2	2	2	2	2	2	2	2	2	9	1	1	150.5	66.5	2	54
1	40	35	42.5	40.5	1	1	2	2	2	2	2	1	2	2	2	1	2	2	2	2	2	2	2	1	2	2	2	1	8	2	1	157.9	73.2	1	75
1	39.8	40	39.8	41	3	1	2	2	2	2	2	2	2	#NULL!	2	2	1	2	2	2	2	2	2	2	2	2	2	2	7	1	1	155.4	70.9	2	61
1	28.5	26	27	29	2	1	2	2	2	2	2	1	2	2	2	2	1	2	2	1	1	2	2	2	2	2	2	2	7	2	1	144.5	61.3	2	68
1	34.5	35	38	39	2	1	2	2	2	2	2	2	2	2	2	2	2	2	2	2	2	2	2	1	2	2	1	2	6	1	2	165.8	80.7	1	59
1	30	26	30	33	3	1	2	2	2	2	2	1	2	2	2	2	2	2	2	2	2	2	2	2	2	2	2	2	6	2	1	148.6	64.8	2	69
1	35	36	35	36	2	1	2	2	2	2	2	2	2	2	2	1	2	1	2	2	2	2	2	2	1	2	1	2	8	1	2	169.5	84.3	1	50
1	26	28.5	26	25	2	1	2	2	2	2	2	1	2	2	2	2	2	2	2	2	2	2	2	2	2	2	2	2	3	2	1	148.5	64.7	2	54
1	50	48	50	50	3	1	1	2	1	2	2	2	2	2	2	2	2	2	2	1	2	2	2	1	2	2	2	2	5	1	1	150	66	2	55
1	19	22	24	27	1	2	2	2	2	2	2	2	2	2	2	2	2	1	2	2	2	2	1	2	2	2	2	2	6	1	1	150	66	2	59
1	26	30	30	30	3	1	2	2	2	2	2	2	2	2	2	2	2	2	2	1	1	2	2	2	2	2	1	2	8	2	1	163.6	78.5	2	51
2	29	26.9	33.7	26.1	2	1	2	2	2	2	2	2	2	2	2	2	2	2	2	2	2	2	2	2	2	2	2	2	10	2	1	153.5	69.1	2	51
2	28.5	28	30	28	1	1	2	2	2	2	2	1	2	2	2	2	2	2	2	2	1	2	2	1	2	2	1	2	7	2	2	166	80.8	1	79
1	32.5	17.5	31.5	16	1	1	1	#NULL!	2	1	#NULL!	2	2	2	2	2	2	2	2	2	2	2	2	2	#NULL!	1	2	2	3	1	1	151.5	67.3	2	60
1	44.2	49.5	47.5	47.8	2	1	2	2	2	2	2	2	2	2	2	1	2	2	2	2	2	2	2	1	2	2	2	2	10	2	1	163	77.9	2	63
1	36.9	50.9	42.5	49.5	2	1	2	2	2	2	2	2	2	2	2	2	2	2	2	2	1	2	2	1	2	2	1	2	7	1	1	156.5	71.8	2	54
1	26.5	24.8	25.8	27.2	1	1	2	2	2	2	2	1	2	2	2	2	2	2	2	2	2	2	2	1	2	2	2	2	8	2	1	170.3	85	1	62
1	21	24	22	24	3	1	2	2	2	2	2	2	2	2	2	2	2	2	2	2	2	2	2	2	2	2	2	2	5	2	1	153	68.6	2	52
1	47.1	43.8	46.3	46	3	1	2	2	2	2	2	2	2	2	2	2	2	2	2	2	2	2	2	2	2	2	2	2	5	2	2	163.6	78.4	1	56
1	27	28.1	26.2	28	3	1	2	2	2	2	2	2	1	2	2	2	2	2	2	2	2	2	2	1	2	1	2	2	6	2	1	161.5	76.4	2	47
1	31.5	29.4	32.1	30.4	2	1	2	2	2	2	2	2	2	2	2	2	2	2	2	2	2	2	2	1	2	2	1	2	5	2	1	163	77.8	1	55
1	30.5	32.5	32	31.5	1	1	2	2	2	2	2	2	2	2	2	2	2	2	2	2	2	2	2	1	2	2	2	2	7	2	1	158	73.1	2	49
1	42	46	43	46	3	1	2	2	2	2	2	2	2	2	2	2	2	2	2	2	2	2	2	2	2	1	2	2	8	2	1	176	90.7	1	48
1	37	38	36	35	1	1	2	2	2	2	2	2	2	2	2	2	2	2	2	2	2	2	2	2	2	2	2	2	4	2	1	165.2	79.9	1	66
1	30	36.1	30.1	35.2	2	1	2	2	2	2	2	1	1	1	2	2	2	2	2	2	2	2	2	2	2	2	2	2	4	2	1	162.5	77.3	2	58
1	11	15	11	19	1	1	2	2	2	2	2	1	2	2	2	2	2	1	2	2	1	2	2	1	2	2	2	2	2	1	1	159	74	2	50
1	30	35	30	33	3	1	2	2	2	2	2	2	2	2	2	2	2	2	2	2	2	2	2	2	2	2	2	2	6	2	1	164.3	79	1	68
2	30	27	30	28	2	1	2	2	2	2	2	1	2	2	2	2	1	2	2	2	1	2	2	1	2	2	1	2	10	1	1	177.6	92.3	1	49
1	20.1	22	19.8	22.4	2	1	2	2	2	2	2	2	2	2	2	2	2	2	2	2	2	2	2	1	2	2	2	2	8	1	1	151.1	66.8	2	46
1	42.5	43	46.5	50	1	1	2	2	2	1	2	2	2	2	2	2	2	2	2	2	2	2	2	2	2	2	2	2	7	1	1	157	72.1	2	52
1	38	40	37	40	3	1	2	2	2	2	2	2	2	2	2	2	2	2	2	2	1	2	2	2	2	2	2	2	8	1	1	159.5	74.4	2	54
1	40.5	46.5	39	48.5	3	1	2	2	2	2	2	2	2	2	2	2	2	2	2	2	2	2	2	2	2	2	2	2	5.5	1	2	163	77.7	2	49
1	30.6	40	33	40.5	3	1	2	2	2	2	2	1	2	2	2	2	2	2	2	2	2	2	2	2	2	2	2	2	6	1	2	149.2	65.1	2	75
1	29.9	19.1	33.2	20.1	2	1	2	2	2	2	2	2	2	2	2	2	2	2	2	2	2	2	2	2	2	2	2	2	9	2	1	154.5	69.8	2	50
1	27	31	30	29	1	1	2	2	2	2	2	2	2	2	2	2	2	2	2	2	2	2	2	2	2	2	2	2	9	2	1	157.9	72.9	2	59
1	33.5	39	42	42.5	3	1	2	2	2	1	2	2	2	2	2	2	2	2	2	2	2	2	2	1	2	1	2	2	2	2	1	155.5	70.7	2	66
1	30	30	32	30	1	1	2	2	1	2	2	1	2	2	2	1	2	2	2	2	2	2	2	1	1	2	2	2	6	1	2	162.5	77.2	2	48
2	26	19	29	29	1	2	2	2	2	2	2	2	2	2	2	2	2	2	2	2	2	2	2	2	2	2	2	2	4	1	1	168	82.5	1	47
1	27.2	31.2	30.2	31.2	3	1	2	2	2	2	2	2	2	2	2	2	2	2	2	2	1	2	2	1	2	2	2	2	8	2	1	156.4	71.5	1	56
1	27.5	28.5	27.5	27.5	1	1	2	2	2	2	2	2	2	2	2	2	2	2	2	2	2	2	2	2	2	2	2	2	9	2	1	167.6	82.1	1	63
1	29	30	30	32	1	2	2	2	2	2	2	1	2	2	2	2	2	2	2	2	1	2	2	2	2	2	2	2	7	2	1	157.5	72.5	2	54
1	29	28.5	32.5	30.5	2	1	2	2	2	2	2	2	2	2	2	2	2	2	2	2	1	2	2	2	2	2	2	2	8	2	1	167.3	81.8	1	67
1	35	43	39	43	3	1	2	2	2	2	2	2	2	2	2	2	2	2	2	2	2	2	2	2	2	1	1	2	6	1	1	154	69.3	2	71
1	29	25	27	25	1	1	2	2	2	2	2	2	2	2	2	2	2	2	2	2	1	2	2	2	2	2	2	2	8	2	1	163.6	78.2	2	49
1	41.5	42	40.5	49.1	3	2	2	2	2	2	2	2	2	2	2	1	2	2	2	2	2	2	2	1	1	2	2	2	4	1	1	156	71.1	2	53
1	26.5	34.5	32.5	34.5	3	1	2	2	2	2	2	2	2	2	2	2	2	2	2	2	2	2	2	2	2	2	2	2	6	2	1	156	71.1	2	57
1	36	45	40.5	45.5	2	1	2	2	2	2	2	2	2	2	2	2	2	2	2	2	2	2	2	2	2	1	2	2	6	1	1	157.1	72.1	2	61
1	44	50	46	51	2	1	2	2	2	2	2	2	2	2	2	2	2	2	2	2	1	2	2	2	2	2	2	2	5	1	1	154.8	70	2	46
2	22	24	26	25	2	1	2	2	2	1	2	2	2	2	2	1	2	2	2	2	1	2	2	2	2	2	2	2	8	1	2	157	72	1	59
1	38.2	32.1	40	32.5	1	1	2	2	2	2	2	2	2	2	2	2	2	2	2	2	2	2	2	1	2	2	2	2	7	1	1	155.8	70.9	2	60
1	48	45	44	40	3	1	2	2	2	2	2	1	2	1	2	2	2	1	2	1	2	2	2	2	2	2	2	2	8	1	2	172.6	87	1	56
1	37.5	39.5	40.5	41.5	3	1	2	2	2	2	2	1	2	2	2	2	2	2	2	1	2	2	2	2	2	2	2	2	6	2	1	156.5	71.5	2	47
1	51	52	60	55	3	2	2	2	2	2	2	2	2	2	2	2	2	2	2	2	2	2	2	2	2	2	2	2	5	2	1	153.2	68.5	2	56
1	31	29.8	31.1	33.1	2	1	2	2	2	2	2	2	2	2	2	2	2	2	2	2	1	2	2	2	2	2	2	2	7	2	1	163.9	78.4	1	70
1	12	13	13	15	1	1	2	2	2	2	2	2	2	2	2	2	2	2	2	2	2	2	2	2	2	2	2	2	9	2	1	163.5	78	1	50
1	27	30	28	29	2	1	2	2	2	2	2	2	2	2	2	2	2	2	2	2	2	2	2	2	2	2	2	2	6	1	2	155	70.1	2	69
1	26.5	27.5	28.5	30	2	1	2	2	2	2	2	2	2	2	2	2	2	2	2	2	2	2	2	2	2	2	1	2	4	2	2	161.5	76.1	1	54
1	11	15	15	15	2	1	2	2	2	2	2	2	2	2	2	2	2	2	2	2	2	2	2	2	2	2	1	2	#NULL!	2	1	156	71	1	57
1	51	55	49	54	3	1	2	2	2	2	2	1	2	2	2	2	2	2	2	2	2	2	2	2	2	2	2	2	8	2	2	171.7	86	1	64
1	45	47	46	47	3	1	2	2	2	2	2	2	2	2	2	2	2	2	2	2	2	2	2	2	2	2	2	2	6	2	1	170.2	84.5	1	55
1	27.5	29.1	28.1	25.3	1	1	2	2	2	2	2	2	2	2	2	2	2	2	2	2	1	2	2	1	2	2	2	2	7	2	1	173.2	87.5	1	57
1	41.5	39.5	43.5	50.5	3	1	2	2	2	2	2	2	2	2	2	2	2	2	2	2	1	#NULL!	2	2	2	2	2	2	10	1	1	143.8	60.3	2	55
1	35.5	38.5	37.5	41	2	1	2	2	2	2	2	2	2	2	2	2	2	2	2	2	2	2	2	2	2	2	1	2	7	2	1	155.6	70.6	2	65
1	17	26	20	25	1	1	2	2	2	2	2	1	2	2	2	2	2	2	2	2	2	2	2	2	2	1	1	2	5	1	1	156.7	71.6	2	55
1	24	27	27	30	1	1	2	2	2	2	2	2	2	2	2	2	2	2	2	2	2	2	2	2	2	2	2	2	6	1	1	145	61.3	2	46
1	29	34	31	38	2	1	2	2	2	2	2	2	2	2	#NULL!	#NULL!	2	2	2	2	2	2	2	1	2	1	2	2	7	2	1	150	65.6	2	53
1	20	30	22	29	2	1	2	1	2	2	2	2	2	2	2	2	2	2	2	2	2	2	2	2	2	2	2	2	3	2	1	150	65.6	1	77
1	27	34	25	32	3	1	2	2	2	2	2	2	2	2	2	2	2	2	2	2	2	2	2	1	2	2	2	2	4	2	1	167	81.3	1	46
1	35	36	34	38	2	1	2	2	2	2	2	2	2	2	2	2	2	2	2	2	2	2	2	2	2	2	2	2	6	2	1	154.3	69.4	2	47
1	29	32	30	33	2	1	2	2	2	2	2	2	2	2	2	2	2	2	2	2	1	2	2	2	2	2	2	2	7	1	1	158.8	73.5	2	47
1	38.5	40	41	40.5	3	1	2	2	2	2	2	2	2	2	2	2	2	2	2	2	2	2	2	2	2	2	2	2	5	1	1	151.4	66.8	2	51
1	20.4	19.6	18.9	19.5	3	1	2	2	2	2	2	1	2	2	2	2	2	2	2	2	2	2	2	2	2	2	2	2	8	2	1	146.8	62.8	1	68
1	19	20	26	27.5	1	2	2	2	2	2	2	2	2	2	2	2	2	2	2	2	2	2	2	1	2	1	2	2	5	2	1	166	80.3	1	49
1	38	36.5	38	38	2	1	2	2	2	2	2	2	2	2	2	1	2	2	2	2	2	2	2	2	2	2	2	2	6	1	1	157.3	72.1	2	49
1	9	11	7.5	9.2	1	1	2	2	2	1	2	2	2	2	2	2	2	2	2	2	2	2	2	2	2	2	2	2	7	2	1	165.8	80.1	2	52
1	48	50	51	54	3	1	2	2	2	2	2	2	2	2	2	2	2	2	2	2	1	2	2	2	2	2	1	2	6	1	2	172	86.2	1	46
1	37	37	40	44	1	1	2	2	2	2	2	1	2	2	2	2	2	2	2	1	2	2	2	2	2	2	2	2	4	2	1	154	69.1	2	73
1	48	52	49	55	3	1	2	2	2	2	2	2	2	2	2	2	2	2	2	2	2	2	2	2	2	2	2	2	7	1	2	136.4	54.2	2	76
1	33	35	35	38	2	1	2	2	2	2	2	2	2	2	2	2	2	2	2	2	2	2	2	2	2	2	2	2	3	2	1	162.9	77.3	1	56
1	35	30	34	21	3	1	2	2	2	2	2	2	2	2	2	2	2	1	2	2	1	2	2	2	2	2	2	2	2	1	1	152.9	68.1	2	50
1	11	16	12	15	3	1	2	2	2	2	2	1	2	1	2	2	2	1	1	1	1	2	2	1	2	1	1	2	6	2	1	152	67.3	2	55
1	4	5	12	7	3	1	2	2	2	2	2	2	2	2	2	2	2	2	2	2	2	2	2	2	2	2	2	2	6	2	1	158.2	72.9	2	46
1	28	35	30	32	3	1	2	2	2	2	2	2	2	1	2	2	2	2	2	2	2	2	2	2	2	2	2	2	4	2	1	164.4	78.7	1	69
1	17	22	21	22	1	2	2	2	2	2	2	2	2	2	2	2	2	2	2	1	2	2	2	2	2	2	2	2	8	2	1	144.5	60.8	2	56
1	31.1	34.2	36.1	36.2	1	1	2	2	2	2	2	2	2	2	2	2	2	2	2	2	2	2	2	2	2	2	2	2	8	2	2	160.5	75	1	57
1	23	23	25	26.5	1	1	2	2	2	2	2	2	2	2	2	2	2	2	2	2	1	2	2	1	2	2	2	2	7	2	1	164	78.3	1	48
1	38	35.6	41	37.3	1	1	2	2	1	2	2	2	2	2	2	1	2	2	2	1	2	2	2	2	1	2	2	2	8	1	1	163.5	77.8	1	81
1	12	10	10	10	3	1	2	2	2	2	2	2	2	2	2	2	2	2	2	2	2	2	2	2	2	2	2	2	6	2	1	155.2	70.1	2	48
1	35	41	40	41	2	1	2	2	2	2	2	2	2	2	2	2	2	2	2	2	2	2	2	1	2	2	2	2	6	1	1	160	74.5	2	45
1	28.5	29	28.5	28.3	3	1	2	2	2	1	2	2	2	2	2	1	2	2	2	2	2	2	2	2	2	2	2	2	6	1	2	160	74.5	1	48
1	26.5	25	28.5	30	2	1	2	2	2	2	2	2	2	2	2	2	2	2	2	2	2	2	2	2	2	2	2	2	6	2	1	153.1	68.2	2	49
1	28	25	24.5	26.2	1	1	2	2	2	2	2	2	2	2	2	2	2	2	2	2	1	2	2	2	2	2	2	2	9	2	1	163	77.3	2	52
1	26	34	30	32	2	2	2	2	2	1	2	2	2	2	2	2	2	2	2	2	2	2	2	2	2	2	1	2	6	2	1	159.5	74	1	67
1	21	26	28	27	2	1	2	2	2	2	2	2	2	2	2	2	2	2	2	2	2	2	2	1	2	2	1	2	4	2	1	145.3	61.4	2	49
1	20.8	30.4	23.4	28.4	1	1	2	2	2	2	2	2	2	2	2	2	2	2	2	2	1	2	2	2	2	2	2	2	6	1	1	159.3	73.8	1	62
1	71	70	70	73	3	1	2	2	2	2	2	2	2	2	2	2	2	2	2	2	2	2	2	2	2	2	2	2	7	1	1	155.6	70.4	2	49
1	37	39	38	41	1	1	2	2	1	2	2	2	2	2	2	2	2	2	2	1	2	2	2	2	2	2	2	2	8	2	1	160.5	74.9	2	58
1	28	35	31.5	32.5	1	1	2	2	2	2	2	1	2	2	2	2	2	2	2	2	2	2	2	2	2	2	2	2	7	2	1	156.5	71.2	2	53
2	43	50	46	50	3	1	1	2	2	2	2	1	2	2	2	2	2	1	2	2	2	2	2	2	2	1	2	2	6	1	1	154.4	69.3	2	58
1	35	37	31	40	2	1	2	2	2	2	2	2	2	2	2	1	2	2	2	2	2	2	2	2	1	2	1	2	1	1	1	166	80.1	1	70
1	26.5	34.3	34.1	33.4	2	1	2	2	2	2	2	2	2	2	2	2	2	2	2	1	2	2	2	1	2	2	2	2	4	1	1	170.3	84.3	1	54
1	30.8	22.2	32.8	24.5	2	1	2	2	2	2	2	2	2	2	2	2	2	2	2	2	2	2	2	1	2	2	1	2	7	1	1	155.3	70.1	2	61
1	33.5	39.2	28.9	38.9	2	1	1	2	2	2	2	2	2	2	2	1	1	1	2	#NULL!	1	2	2	1	2	2	2	2	5	2	1	163.4	77.6	1	72
1	31.5	32.5	31.5	32.5	1	2	2	2	2	2	2	2	2	2	2	2	2	2	2	2	2	2	2	1	2	2	2	2	#NULL!	2	1	151.5	66.7	2	48
1	20	23	19	24	1	1	2	2	1	2	2	2	2	2	2	2	2	1	2	2	2	2	2	1	2	2	1	2	5	2	1	149.1	64.6	2	64
1	5	8	5	12	1	2	2	2	2	2	2	2	2	2	2	2	2	2	2	2	1	2	2	2	2	2	2	2	7	2	1	158.5	73	2	49
1	20.5	22.5	22.5	25.5	2	1	2	2	2	2	2	1	2	2	2	2	2	2	2	2	2	2	2	2	2	2	2	2	6	2	1	158.5	73	2	55
1	27	25	28	30	1	1	2	2	2	2	2	2	2	2	2	2	2	2	2	2	2	2	2	2	2	2	2	2	8	2	1	167.6	81.6	1	49
1	30	33	24.5	30	2	1	2	2	2	2	2	2	2	2	2	2	2	2	2	2	1	2	2	2	2	2	2	2	7	1	2	146	61.9	2	59
1	24	15	15	19	2	1	2	2	2	1	2	1	2	2	2	2	2	2	2	2	1	2	2	2	2	2	2	2	#NULL!	2	1	153.7	68.6	2	45
1	48	55	50	52	2	1	2	2	2	2	2	2	2	2	2	2	2	1	2	2	1	2	2	2	2	2	2	2	6	1	1	171.5	85.4	2	45
1	44.9	48.5	47	54.2	3	1	2	2	2	2	2	2	2	2	2	2	2	2	2	2	2	2	2	2	2	2	2	2	5	1	1	170.9	84.8	1	60
1	30	29.5	31	30.5	2	1	2	2	2	2	2	2	2	2	2	2	2	2	2	2	2	2	2	1	2	2	2	2	5	1	1	142.2	58.7	2	64
1	40	40	36	41	3	1	2	2	2	2	2	2	2	2	2	2	2	2	2	2	2	2	2	2	2	2	2	2	8	2	1	157.6	72.1	2	55
1	36	36	34	31	1	1	2	2	2	2	2	2	2	2	2	2	2	2	2	2	2	2	2	1	2	2	2	2	9	2	1	151.7	66.8	2	57
1	27	28	23	32	3	1	2	2	2	2	2	2	2	2	2	2	2	2	2	2	2	2	2	2	2	2	2	2	7	1	1	153.4	68.3	2	65
1	29	29	31	32	3	1	2	2	2	2	2	2	2	2	2	2	2	2	2	2	2	2	2	2	2	1	2	2	5	2	1	168	81.9	1	58
1	20.5	24.5	19.5	22.5	3	1	2	2	2	2	2	2	1	2	2	2	2	1	2	2	1	2	2	2	2	1	2	2	7	2	1	152.3	67.3	1	73
1	18	12	16	16	1	1	2	2	2	2	2	2	2	1	2	2	2	2	2	2	2	2	2	1	#NULL!	2	2	2	7	2	1	142	58.5	2	67
1	19.5	25	17.5	23	1	1	2	2	2	2	2	2	2	2	2	2	2	2	2	2	2	2	2	2	2	2	2	2	7	2	1	155.8	70.4	2	72
1	25	23	25	24	2	1	2	2	2	2	2	2	2	2	2	1	2	2	2	2	2	2	2	2	2	2	2	2	6	2	1	158	72.4	1	68
1	15.3	17.2	19	20.9	2	1	1	1	1	1	2	2	2	2	2	2	2	2	2	2	2	2	2	2	2	2	1	2	3	2	1	159.2	73.5	2	51
1	34.5	42.8	38.6	42.8	3	1	2	2	2	1	2	2	2	2	2	2	2	2	1	2	2	2	2	2	2	1	2	2	7	1	1	156.8	71.3	2	52
1	44	59	43	54	3	2	2	2	2	2	2	2	2	2	2	2	1	2	2	2	2	2	2	2	2	2	1	2	4	1	1	155.7	70.3	2	52
1	49	44	45.1	45	2	1	2	2	2	2	2	2	2	2	2	2	2	2	2	2	2	2	2	2	2	2	1	2	7	1	1	162	76.1	2	60
1	27	20	26.5	25	1	1	1	2	2	2	2	2	#NULL!	2	2	2	2	2	2	2	2	2	2	1	2	2	2	2	7	2	2	157.8	72.2	2	48
1	11.2	22.4	20.1	17.9	1	1	2	2	2	2	2	2	2	2	2	2	2	2	2	2	2	2	2	2	2	2	2	2	6	2	1	157.7	72.1	2	58
1	29	31	29	29	2	1	2	2	2	2	2	2	2	2	2	2	2	2	2	2	1	2	2	2	2	2	2	2	8	2	1	161.6	75.7	2	58
1	49.5	45.5	47.5	40	3	1	2	2	2	2	2	1	1	2	2	2	2	2	2	2	2	2	2	1	2	2	2	2	7	1	1	153.5	68.3	2	50
1	53	52	52	52	2	1	2	2	2	2	2	2	2	2	2	2	2	2	2	2	2	2	2	2	2	2	2	2	7	1	1	168.2	82	1	47
1	29.5	41.5	41.5	39.5	3	1	2	2	2	2	2	2	2	#NULL!	2	2	#NULL!	1	2	#NULL!	2	2	2	1	2	2	1	2	8	1	1	154.3	69	2	56
1	18	28	30	30	2	2	2	2	2	2	2	2	2	2	2	1	1	1	2	2	1	2	2	1	2	2	1	2	7	1	2	163	77	2	58
1	21	21	20	22	1	1	2	2	2	2	2	2	2	2	2	2	2	2	2	2	2	2	2	1	2	2	2	2	#NULL!	2	1	150.8	65.9	2	46
1	35	35	34	34	2	1	2	2	2	2	2	2	1	2	2	2	2	2	2	2	1	2	2	1	2	2	2	2	8	2	1	161	75.1	2	50
1	25.5	22.6	19.5	23	2	2	2	2	2	2	2	1	2	2	2	2	2	2	2	2	2	1	1	2	2	2	1	2	12	2	1	162.6	76.6	1	64
2	37	49.5	48	48.5	2	1	2	2	2	2	2	1	2	1	2	2	2	2	2	2	2	2	2	1	2	2	1	2	7	1	2	164.5	78.4	1	48
1	29	30	27	30	1	2	2	2	2	2	2	1	2	2	2	2	2	2	2	2	2	2	2	1	2	2	1	2	1	2	1	156	70.5	2	55
1	32.5	33	29.5	30	2	1	2	2	2	2	2	2	2	2	2	2	2	2	2	2	2	2	2	2	2	2	2	2	6	2	1	147	62.6	2	48
1	30	31.5	30	32.5	1	1	2	2	2	2	2	2	2	2	2	2	2	2	2	2	2	2	2	2	2	2	2	2	8	2	1	151.4	66.4	2	58
1	15	13	15	11		2	2	2	2	1	2	2	2	2	2	2	2	2	2	2	2	2	2	2	2	2	2	2	#NULL!	2	1	152.2	67.1	2	48
1	53	52	56	57	3	1	2	2	1	1	2	2	2	2	2	2	2	2	2	2	2	2	2	2	2	1	1	2	7	1	2	162	76	1	57
1	44.5	55.5	44.5	49	3	1	2	2	2	2	2	2	2	2	2	2	2	2	2	2	2	2	2	2	2	2	2	2	8	1	1	154.7	69.3	2	60
1	15.2	10.5	15.3	13.2	1	1	2	2	2	2	2	2	2	2	2	2	2	2	2	2	2	2	2	2	2	2	1	2	4	2	1	153.7	68.4	2	58
1	20	27	23.5	26	2	1	2	2	2	2	2	1	1	1	2	2	2	1	2	2	1	2	2	1	2	2	1	2	2	2	1	130.1	49	2	55
1	31.2	26.1	29.6	30	1	1	2	2	2	2	2	2	2	2	2	2	2	1	2	2	2	2	2	1	2	2	1	2	4	2	1	151	66	2	64
1	19.5	23.5	20	26	1	2	2	2	2	2	2	1	2	2	2	2	2	2	2	2	2	2	2	2	2	2	2	2	8	2	1	155.4	69.9	1	71
1	31	29	31	29	1	1	2	2	2	2	2	2	2	2	2	2	2	2	2	2	2	2	2	1	2	2	2	2	5	1	1	153.5	68.2	2	54
1	39	42.5	39	43	3	1	2	2	2	2	2	2	2	2	2	2	2	2	2	2	2	2	2	2	2	2	2	2	7	2	1	150.1	65.2	2	56
1	34.2	36.3	29.4	31.7	2	1	2	2	1	2	2	1	2	1	2	1	2	1	2	2	2	2	2	1	2	2	2	2	4	2	1	167.1	80.8	1	67
1	44.5	47.9	46.8	48.1	2	1	2	2	2	2	2	2	2	2	2	2	2	2	2	2	2	2	2	2	2	2	2	2	6	2	2	150.8	65.8	2	73
1	26.7	33.5	26.5	33.5	2	1	2	2	2	2	2	2	1	1	2	2	2	1	2	2	2	2	2	2	2	1	2	2	7	1	2	166.9	80.6	1	60
1	21.5	23	23	25	1	2	2	2	2	2	2	1	2	2	2	2	2	2	2	2	1	2	2	2	2	2	2	2	5	2	1	154.2	68.8	1	74
1	15.4	18.6	15.2	19.8	2	1	2	2	2	2	2	2	2	2	2	2	2	1	2	2	2	2	2	1	2	2	2	2	6	2	1	152.4	67.2	2	57
1	17	21	18	21	2	1	2	2	2	2	2	1	2	2	2	2	2	2	2	2	2	2	2	2	2	2	2	2	8	2	1	148.5	63.8	2	54
1	38.1	36.8	38.9	40.1	2	1	2	2	2	2	2	2	2	2	2	2	2	2	2	2	2	2	2	2	2	2	2	2	8	2	1	151.5	66.4	1	64
1	28	30	25	25	2	1	2	2	2	2	2	2	2	2	2	2	2	2	2	2	2	2	2	2	2	2	2	2	7	1	2	151.5	66.4	2	47
1	52	56	50	54	2	1	2	2	2	2	2	1	2	2	2	2	1	1	2	1	2	2	2	1	2	2	2	2	5	2	2	156	70.4	2	62
1	42	43.5	39.5	40	3	1	2	2	2	2	2	2	2	2	2	2	2	2	2	2	2	2	2	2	2	1	2	2	5	1	1	155	69.5	2	54
2	33	40	39	40	1	1	2	2	2	1	2	1	2	2	2	2	2	2	2	2	2	2	2	2	2	2	2	2	5	1	1	176	89.6	1	49
1	37.5	41	40	41.1	3	1	2	2	2	2	2	2	2	2	2	2	2	2	2	2	2	2	2	2	2	2	1	2	8	1	1	147	62.5	2	51
2	15	16	17	19	1	2	2	2	1	1	2	2	2	2	2	2	2	2	2	2	2	2	2	1	2	2	2	2	6	2	1	145.5	61.2	2	59
1	30	28	29	28	3	1	2	2	2	2	2	2	2	2	2	2	2	2	2	2	2	2	2	2	2	2	2	2	7	2	1	153.6	68.2	2	51
1	20	25	20	20	2	1	2	2	1	1	2	2	1	2	2	1	1	1	2	2	1	1	2	2	2	2	1	2	5	2	1	140.3	56.9	2	75
1	25	25	26	29	2	3	2	2	2	2	2	2	2	2	2	2	2	2	2	2	2	2	2	2	2	2	2	2	9	2	1	158.7	72.8	2	45
1	37	30	39	36	3	1	2	2	2	2	2	2	2	2	2	2	2	2	2	2	2	2	2	2	2	2	2	2	8	1	2	149.4	64.5	2	47
1	32.5	32	32.5	33.5	2	1	1	2	2	2	2	2	2	2	2	2	2	1	2	2	2	2	2	1	2	2	2	2	4	2	1	166.6	80.2	1	59
1	48	52	43	49	3	1	2	2	2	2	2	2	2	2	2	2	2	1	2	1	1	2	2	1	2	2	2	2	7	2	1	176.6	90.1	1	78
1	53	54	53	55	3	1	2	2	2	2	2	2	2	2	2	2	2	2	2	2	2	2	2	2	2	2	2	2	7	1	2	166.1	79.7	1	64
1	40	40	40	44	2	1	2	2	2	2	2	1	2	2	2	2	2	2	2	2	2	2	2	2	2	2	2	2	7	1	1	155	69.4	2	82
1	24.5	28.5	25.5	32.5	2	1	2	2	2	2	2	2	2	2	2	2	2	2	2	2	2	2	2	2	2	2	2	2	7	2	1	160.4	74.3	1	54
1	41	34	40	37	3	1	2	2	2	2	2	1	2	2	2	2	2	1	2	2	1	2	2	1	2	2	2	2	8	1	2	165	78.6	1	76
1	27	27	33.5	28	2	1	2	2	2	2	2	2	1	2	2	1	2	1	2	1	1	2	2	1	2	1	2	2	4	2	2	165	78.6	2	53
1	49	48	49	49	3	1	2	2	2	2	2	2	2	2	2	2	2	2	2	2	1	2	2	1	2	2	2	2	6	1	1	161.5	75.3	1	49
1	30	31	30	33	3	1	2	2	2	2	2	2	2	2	2	2	2	2	2	2	2	2	2	2	2	2	2	2	7	2	1	173	86.4	2	69
1	27	35	30.5	34.5	3	1	2	2	2	2	2	2	2	2	2	2	2	2	2	2	2	2	2	2	2	2	2	2	7	2	1	163	76.7	2	55
1	24	24	29.5	26.6	3	2	2	2	2	2	2	1	1	2	2	2	2	2	2	2	2	2	2	1	2	2	1	2	7	2	1	150.4	65.3	2	69
1	9.5	8	1	10	2	1	2	2	2	2	2	2	2	2	2	2	1	2	2	2	2	2	2	2	2	2	2	2	3	1	1	174	87.4	1	64
1	28	31	26	34	3	1	2	2	2	2	2	2	2	2	2	2	2	2	2	2	2	2	2	2	2	2	2	2	7	2	1	167.1	80.6	1	55
1	35	36	38	42	1	2	2	2	2	2	2	2	2	2	2	2	2	2	2	2	2	2	2	2	2	2	2	2	8	1	2	149.6	64.6	2	69
2	30.9	32.2	39.1	37.2	3	1	2	2	2	2	2	1	2	2	2	2	2	2	2	2	2	2	2	2	2	1	2	2	8	1	1	154.5	68.9	2	58
1	24.5	23	23.5	27.5	2	1	2	2	2	2	2	1	2	2	2	2	1	2	2	2	2	2	2	1	1	2	2	2	#NULL!	1	2	162.8	76.5	1	60
1	38	45	40	45	3	1	2	2	2	2	2	2	2	2	2	2	2	2	2	2	2	2	2	2	2	2	2	2	7	1	2	164.4	78	2	52
1	34.4	35	35.1	35.3	3	1	2	2	2	2	2	2	2	2	2	2	2	2	2	2	2	2	2	1	2	2	2	2	8	1	1	152.5	67.1	2	63
2	25	28	26	29	3	1	2	2	2	2	2	2	2	2	2	2	2	2	2	2	2	2	2	2	2	2	2	2	7.5	2	1	160.7	74.5	1	51
2	42	46	45	47	2	1	2	2	2	2	2	2	2	2	2	2	2	2	2	2	2	2	2	2	2	2	2	2	4	1	1	156	70.2	2	53
1	30	29	31	33	3	1	2	2	2	2	2	2	2	2	2	2	2	2	2	2	2	2	2	2	2	2	2	2	7	2	1	160.5	74.3	2	71
1	26	29	30	32	2	1	2	2	2	2	2	1	2	2	2	2	2	2	2	2	2	2	2	2	2	2	2	2	4	2	1	151.5	66.2	2	58
1	28	28	29	29	1	1	2	2	2	2	2	2	2	2	2	2	2	2	2	2	2	2	2	1	2	2	1	2	3	2	1	158	72	2	60
1	15.5	16	14.5	20	2	1	2	2	2	2	2	2	2	1	2	2	2	2	2	2	2	2	2	2	2	2	2	2	10	2	1	158	72	1	59
1	38.7	42.1	38.6	44.3	2	1	2	2	1	1	2	2	2	2	2	2	1	2	2	2	2	2	2	2	2	2	2	2	7	1	1	154	68.4	2	58
1	44.5	44.5	41.5	42.5	3	1	2	2	2	2	2	2	2	2	2	2	2	2	2	2	2	2	2	2	2	2	2	2	8	1	1	161.8	75.5	1	51
1	30	30	30	32	2	1	2	2	2	2	2	2	2	2	2	2	2	2	2	2	2	2	2	2	2	2	2	2	9	1	2	161.6	75.3	2	46
2	38.3	39	40.5	46.1	3	1	2	2	2	2	2	1	2	2	2	2	2	2	2	2	2	2	2	1	2	2	2	2	6	2	2	142.2	58.3	2	55
1	27	29	28	31	1	1	2	2	2	2	2	2	2	2	1	2	2	2	2	2	2	2	2	1	2	2	2	2	6	2	1	155.6	69.8	2	48
1	15	14	13	19	2	2	2	2	2	2	2	2	2	2	2	2	2	2	2	2	2	2	2	2	2	2	2	2	5	2	1	160	73.8	2	49
1	38	42	40	43.5	3	1	2	2	2	2	2	2	2	1	2	2	2	2	2	2	2	2	2	2	2	1	2	2	7	1	2	158.7	72.6	2	48
1	31.5	27.5	38.5	37.5	3	1	2	2	2	2	2	1	2	1	2	2	2	2	2	2	2	2	2	2	2	2	2	1	4	2	1	158.7	72.6	2	62
1	28	32	29	31	2	1	2	2	2	2	2	2	2	2	2	2	2	2	2	1	2	2	2	1	2	2	1	2	7	1	1	158.7	72.6	1	48
1	26.9	31.5	32.1	24.2	2	1	2	2	2	2	2	2	2	2	2	2	2	2	2	2	2	2	2	1	2	1	2	2	8	2	1	145	60.6	2	80
1	18.5	20	16.5	19	1	1	2	2	2	2	2	2	2	2	2	2	2	2	2	2	2	2	2	2	2	2	2	2	4	2	1	148.2	63.3	2	78
1	30	27	27	24	2	1	2	2	2	1	2	2	2	2	2	2	2	2	2	2	1	2	2	1	#NULL!	2	2	2	8	1	2	155.4	69.6	2	47
2	7.9	14.1	19.6	22.3	2	2	2	2	2	2	2	2	2	2	2	2	2	2	2	2	1	2	2	2	2	2	2	2	9	1	1	158.4	72.3	2	66
1	30	34	30	33	1	1	2	2	2	2	2	2	2	2	2	2	2	2	2	2	1	2	2	1	2	2	2	2	2	2	1	166.1	79.5	1	69
1	12	14	11	15	1	2	2	2	2	1	2	1	2	2	2	2	2	2	1	2	2	2	2	1	2	2	2	2	6	1	2	159.5	73.3	2	51
2	40	33	38	33	3	1	2	2	2	2	2	2	2	2	2	2	2	2	2	2	2	2	2	1	1	2	2	2	7	1	1	162	75.6	2	48
1	30	39	35	38	2	1	2	2	2	2	2	2	2	2	2	2	2	2	2	2	1	2	2	1	2	2	2	2	5	1	1	160.5	74.2	1	73
1	21	26	24	29	1	1	2	2	2	2	2	2	#NULL!	2	2	2	2	2	2	2	2	2	2	2	2	2	2	2	10	2	2	158	71.9	2	61
1	28	31	35	32	2	1	2	2	2	2	2	2	2	2	2	2	2	2	2	2	2	2	2	2	2	2	2	2	7	2	1	174.5	87.7	1	66
1	25	26	26	28	2	1	2	2	2	1	2	2	2	2	2	2	2	2	1	2	2	2	2	1	2	2	2	2	9	2	1	152.3	66.8	2	56
1	21.3	22.2	24	20.2	1	1	2	2	2	2	2	1	2	2	2	2	2	2	2	2	2	2	2	2	2	2	2	2	8	2	1	153.1	67.5	2	62
1	28.8	31.5	25.2	31.7	2	1	2	2	2	2	2	1	2	2	2	2	2	2	2	2	1	2	2	2	2	2	2	2	5	2	2	167.2	80.5	1	55
1	27	26	30	26	3	2	2	1	2	1	2	1	2	2	2	2	2	2	2	2	1	2	2	1	1	2	1	2	6	1	1	157.8	71.7	2	48
2	29	27	25	25	1	1	2	2	2	2	2	2	2	2	2	2	2	#NULL!	#NULL!	2	2	2	2	2	2	2	2	2	6	2	1	164.8	78.2	1	49
1	34	34.5	36	36.5	2	1	2	2	2	2	2	2	2	2	2	2	2	2	2	2	2	2	2	2	2	1	2	2	7	1	2	170.6	83.8	1	62
1	30	34	31	35	3	1	2	2	2	2	2	2	2	2	2	2	2	2	2	2	2	2	2	2	2	2	2	2	8	2	1	170.5	83.7	1	46
1	45	47	47	50	3	1	2	2	2	2	2	1	#NULL!	2	2	2	2	2	2	2	2	2	2	1	2	2	2	2	6	2	1	160.1	73.8	1	55
1	21	25	20	22	3	1	2	2	2	2	2	2	2	2	2	2	2	2	2	2	2	2	2	1	2	2	2	2	7	2	1	144.6	60.2	2	71
1	42.5	45	44	50	3	1	2	2	2	2	2	1	2	2	2	2	2	2	2	2	2	2	2	1	#NULL!	2	2	2	7	1	2	166.8	80.1	1	59
1	30	34	31	34	2	1	2	2	2	2	2	2	2	2	2	2	2	2	2	2	2	2	2	2	2	2	2	2	5	2	1	160	73.7	2	53
1	42	40	40	40	2	1	2	2	2	2	2	2	2	2	2	2	2	2	2	2	2	2	2	1	2	2	2	2	8	1	1	170	83.2	1	49
1	28.7	27.8	26.5	27.6	1	1	2	2	2	2	2	2	2	2	2	2	2	2	2	2	1	2	2	1	2	2	1	2	6	2	1	166.7	80	2	47
1	24.5	20.5	26.5	28.5	2	1	2	2	2	2	2	2	2	2	2	2	2	2	2	2	2	2	2	1	2	2	2	2	7	1	1	162.8	76.3	2	48
1	48	46	45	44	2	1	2	2	2	2	2	2	2	2	2	2	2	2	2	2	2	2	2	2	2	2	2	2	10	1	1	149.8	64.6	2	68
1	23	26	24	25	1	2	2	2	2	1	2	2	2	2	2	2	2	2	2	2	2	2	2	2	2	#NULL!	#NULL!	2	#NULL!	2	1	146.4	61.7	2	46
1	25	30	26	29	2	1	2	2	2	2	2	2	2	1	2	1	2	1	2	2	2	2	2	2	2	2	1	2	5	2	1	156.5	70.5	2	63
1	28	30	30	32	1	2	2	2	2	1	2	2	2	2	2	2	2	2	2	2	2	2	2	2	1	2	2	2	10	2	1	155.5	69.6	2	66
1	27	30	30	30	2	1	2	2	2	2	2	1	2	2	2	2	2	1	2	2	1	2	2	1	2	2	2	2	4	2	1	152	66.5	2	59
1	25.2	23.6	23.9	23.5	2	1	1	1	1	1	2	2	2	2	2	2	2	2	2	2	1	2	2	2	2	2	1	2	7	2	1	164.2	77.6	1	59
1	24.5	32.5	30.1	30.5	1	1	2	2	2	2	2	2	2	2	2	2	2	2	2	2	2	2	2	2	2	2	2	2	6	2	1	162.5	76	1	48
1	30	30	29	30.1	2	1	2	2	2	2	2	2	1	2	2	2	2	2	2	2	2	2	2	2	2	2	2	2	8	2	2	161	74.6	1	45
1	38.5	37.5	37	38.2	2	1	1	2	2	2	2	1	2	2	2	2	2	2	2	2	2	2	2	2	2	1	1	2	4	2	2	168.8	82	1	52
1	19	27	28	32	2	2	2	2	2	2	2	2	2	2	2	2	2	2	2	2	1	2	2	2	2	2	2	2	6	1	1	164	77.4	1	45
1	20	32.5	32.5	31.5	2	2	1	2	2	2	2	2	2	2	2	2	2	2	2	2	2	2	2	2	2	2	2	2	3	1	1	145	60.5	2	56
1	52.5	53.6	50.2	56.1	3	1	2	2	2	2	2	2	2	2	2	2	2	2	2	2	2	2	2	2	2	2	2	2	7	1	1	168	81.2	2	62
1	27.2	30.8	25.4	29.4	1	1	2	2	2	2	2	2	2	2	2	2	2	2	2	2	2	2	2	2	2	2	2	2	3	2	1	148.8	63.7	2	64
1	41	52	43	51	2	1	2	2	2	2	2	2	2	2	2	2	2	2	2	2	2	2	2	2	2	2	1	2	8	1	1	167.9	81.1	1	53
1	21	15	26.5	25	2	1	2	2	2	2	2	1	1	1	2	2	2	2	2	2	2	2	2	2	2	2	2	2	3	2	1	162	75.5	1	56
1	26	30.5	27	31	2	1	2	2	2	2	2	2	2	2	2	2	2	2	2	1	1	2	2	2	2	2	2	2	4	1	2	156	70	2	53
2	9	15	19	20	1	2	2	2	1	1	2	1	1	2	2	2	2	1	2	2	1	2	2	1	2	2	2	2	#NULL!	2	1	171.5	84.6	1	77
1	48	56	47.2	53	3	2	2	2	2	2	2	1	2	2	2	2	2	2	2	2	2	2	2	2	2	2	2	2	8	1	1	158	71.8	2	71
1	38.1	37.9	33.9	36.1	2	1	2	2	2	2	2	2	2	2	2	2	2	1	2	2	2	2	2	2	2	2	2	2	6	2	2	151.6	66.1	2	67
1	20	30	27	35	2	1	2	2	2	2	2	1	2	1	2	2	2	1	2	2	2	2	2	1	2	2	1	2	4	2	1	150.8	65.4	2	45
1	30	36	32	34	3	1	2	2	2	2	2	1	2	2	2	2	2	2	2	2	2	2	2	2	2	2	2	2	8	2	1	170.1	83.2	1	48
1	3.5	2.2	3.1	2.1	1	2	2	2	2	2	2	1	#NULL!	2	2	2	1	2	2	2	2	2	2	1	2	2	2	2	8	2	1	146.5	61.7	2	66
1	26	30	26	31	3	1	2	2	2	1	2	2	2	2	2	2	2	2	2	2	2	2	2	1	2	2	1	#NULL!	5	1	2	150.6	65.2	2	48
1	43	48.5	48.5	46	2	1	2	2	2	2	2	2	2	2	2	2	2	2	2	2	2	2	2	2	2	2	2	2	8	1	1	156.5	70.4	2	49
1	36.1	34.5	35.3	41.5	2	1	2	2	1	1	2	1	1	1	2	2	2	1	1	2	2	2	2	2	2	2	2	2	8	2	2	164	77.3	1	80
1	47.5	45.5	54.5	53.5	1	1	2	2	2	2	2	2	2	2	2	2	2	1	2	2	2	2	2	1	2	2	2	2	8	1	2	154.5	68.6	2	80
1	29	30.5	32.5	28	2	3	2	2	2	2	2	2	2	2	2	2	2	2	2	2	2	2	2	2	2	2	2	2	7	1	1	154.5	68.6	2	66
1	26	25	27	25	1	1	2	2	2	2	2	2	2	2	2	2	2	2	2	2	2	2	2	2	2	2	2	2	6	2	2	163.9	77.2	1	45
1	31	34	37	38	3	1	2	2	2	2	2	1	1	2	2	2	2	1	2	2	2	2	2	1	2	2	2	2	3	2	1	147	62.1	2	60
1	43	50	45.5	52	3	1	2	2	2	2	2	1	2	2	2	2	1	2	2	2	1	2	2	2	2	2	2	2	5	2	2	153.6	67.8	2	65
1	9	15	12	17	2	2	2	2	2	1	2	1	2	2	2	2	2	2	2	2	1	2	2	1	2	2	2	2	7	2	1	149.7	64.4	2	75
1	18	25	35	36	1	3	2	2	2	2	2	2	2	2	2	2	2	2	2	2	2	2	2	2	2	2	2	2	8	1	1	147.6	62.6	2	54
1	50	48.5	45	46.5	1	1	2	1	2	1	2	2	2	2	2	2	2	2	2	1	2	2	2	1	2	2	2	2	3	2	1	167.7	80.8	1	54
1	15	10	16	18	2	1	1	2	2	2	2	2	2	2	2	2	2	2	2	2	2	1	2	2	1	2	2	2	7	2	1	156.1	70	2	53
2	30	19	28	23	3	1	2	2	2	2	2	2	2	2	2	2	2	1	2	2	2	2	2	1	2	2	2	2	6	1	2	148.1	63	2	72
1	54.5	60.5	58.5	64	3	1	2	2	2	2	2	2	2	2	2	2	2	2	2	2	2	2	2	2	2	2	2	2	5	1	1	156	69.9	2	45
1	44	50	45.5	51	2	1	2	2	2	2	2	2	2	2	2	2	2	2	2	2	2	2	2	1	2	2	2	2	6	1	1	170.4	83.4	1	48
1	24	23	24	27	2	1	1	#NULL!	2	2	2	2	2	2	2	2	2	2	2	2	2	2	2	1	2	2	2	2	6	2	2	170	83	1	51
1	23	22	22	22	3	1	2	2	2	2	2	2	2	2	2	2	2	2	2	2	2	2	2	2	2	2	2	2	8	2	1	159	72.6	1	75
1	40	30	36	27	1	1	2	2	2	2	2	2	2	2	2	2	2	2	2	2	1	2	2	2	2	2	2	2	7	1	1	161.5	74.9	2	50
2	21	21	23	23	3	1	2	2	2	2	2	2	1	1	2	2	2	1	2	2	2	2	2	1	2	2	2	2	6	2	1	148	62.9	2	47
1	40	47	42	50	2	1	2	2	2	2	2	2	2	2	2	2	2	2	2	2	2	2	2	2	2	2	2	2	10	1	1	155.8	69.7	2	48
1	35	40	36	39	2	1	2	2	2	2	2	2	2	2	2	2	1	2	2	2	1	2	2	1	2	2	2	2	10	1	1	150	64.6	2	68
1	36.5	43	31.5	42	3	1	2	2	2	2	2	2	#NULL!	#NULL!	2	2	2	2	2	2	2	2	2	2	2	2	2	2	#NULL!	2	1	169	82	1	46
1	40	43	40	41	2	1	2	2	2	2	2	1	2	2	2	2	2	2	2	2	2	2	2	2	2	1	1	2	8	1	2	158.6	72.2	2	54
1	41.5	41.2	41.5	40	3	1	1	1	2	2	2	2	2	2	2	2	2	2	2	1	2	1	2	2	2	2	1	2	6	1	1	164	77.2	1	47
1	50	60	54	60	2	2	2	2	2	2	2	2	2	2	2	2	2	2	2	2	2	2	2	2	2	2	2	2	6	1	2	161	74.4	1	49
1	22	24	22	25	2	2	2	2	2	2	2	2	2	2	2	2	2	2	2	2	1	2	2	2	2	2	2	2	5	2	1	163.9	77.1	1	80
1	40	35	35	35	2	1	2	2	2	2	2	2	2	2	2	2	2	2	2	2	1	2	2	2	2	2	1	2	8	2	1	172	84.9	1	48
1	20	20	19	23	3	1	2	2	2	2	2	2	1	2	2	2	2	2	2	2	2	2	2	2	2	2	2	2	6	2	1	150.5	65	2	70
1	28	28	29	29	1	1	2	2	2	2	2	2	2	2	2	2	2	2	2	2	2	2	2	1	2	2	2	2	8	2	1	155.4	69.3	2	54
1	25	27.5	30	31	2	1	2	2	2	2	2	2	2	2	2	2	2	1	2	2	2	2	2	2	2	2	2	2	7	1	1	145.2	60.5	2	63
1	26	23.5	26	26	2	1	2	2	2	2	2	2	#NULL!	2	2	2	2	2	2	2	2	2	2	2	2	1	2	2	4	2	1	156.1	69.9	2	72
2	21.5	21.5	23.5	23.5	2	1	2	2	1	2	2	1	2	2	2	2	2	2	2	2	2	2	2	2	2	2	2	2	7	2	1	161.7	75	1	59
1	43	39	43.5	40.5	3	1	2	2	2	2	2	1	2	2	2	2	2	2	2	2	2	2	2	2	2	2	2	2	7	2	2	157	70.7	2	57
1	28	26.5	24	28.5	3	1	2	2	2	2	2	2	2	2	2	2	2	2	2	2	2	2	2	2	2	1	2	2	5	2	1	158	71.6	1	74
1	26.2	30.1	30.1	29.5	3	1	2	2	2	2	2	2	2	2	2	2	2	2	2	2	2	2	2	2	2	2	2	2	8	1	2	154	68	2	46
1	36.5	36.5	36.5	41.5	2	1	2	2	2	2	2	2	2	2	2	2	2	2	2	2	2	2	2	2	2	1	2	2	5	1	2	175	87.8	1	45
1	32	35	35	43	3	1	2	2	2	2	2	1	1	2	2	2	2	2	2	1	2	2	2	2	2	2	2	2	7	1	2	159.8	73.2	2	60
1	50	46.5	50.2	46.2	2	1	1	2	2	2	2	2	2	2	2	2	2	2	2	2	1	2	2	1	2	2	2	2	7	1	1	161	74.3	2	61
1	30	25	30	24	1	1	2	2	2	2	2	2	2	2	2	2	2	2	2	2	1	2	2	1	2	1	2	2	10	2	1	177.6	90.4	1	54
1	24	26	28	25	2	1	2	2	2	1	2	1	2	2	2	2	2	1	2	2	2	2	2	1	2	2	2	2	8	2	1	152.9	67	2	54
1	36.8	34.2	38.2	33	3	1	2	2	2	2	2	2	2	2	2	2	2	2	2	2	2	2	2	2	2	2	2	2	8	1	2	154.5	68.4	2	57
1	52.3	52.1	54	53.5	3	1	2	2	2	2	2	2	2	2	2	2	2	2	2	2	2	2	2	2	2	2	2	2	6	1	1	165.2	78.2	1	58
1	27	30	30	34	2	1	2	2	2	2	2	2	2	2	2	2	2	2	2	2	2	2	2	2	2	2	1	2	3	1	1	152	66.2	2	57
1	34	39	36	38	1	1	2	2	2	2	2	2	2	2	2	2	2	2	2	2	2	2	2	2	2	2	2	2	2	1	2	151.2	65.5	2	49
1	18.8	20.8	23.4	22	2	1	2	1	2	2	2	2	2	2	2	2	1	2	2	2	1	2	2	1	2	2	1	2	7	1	1	165	78	1	66
1	29.9	30	31.1	30	1	1	2	2	1	2	2	2	2	2	2	2	2	2	2	2	1	2	2	1	2	2	2	2	7	2	1	160.5	73.8	2	64
2	32	35	36	36	2	1	2	1	2	1	2	2	2	2	2	2	2	2	2	2	2	2	2	1	2	2	1	2	5	2	2	166.8	79.7	1	46
1	21	24	20	24	2	2	2	2	2	2	2	2	2	2	2	2	2	2	2	2	2	2	2	2	2	2	2	2	7	2	1	155.2	69	1	60
1	40	45	45.5	45	2	1	2	2	2	2	2	2	1	2	2	2	2	2	2	2	2	2	2	2	2	2	1	2	8	1	1	159.1	72.5	2	64
2	47	37	50	41	3	1	2	2	2	2	2	2	2	2	2	2	2	2	2	2	2	2	2	2	2	2	2	2	7	1	1	155.1	68.9	1	64
1	45	42	43	45	3	1	2	2	2	2	2	2	2	2	2	2	2	2	2	2	2	2	2	1	2	2	2	2	9	1	1	154.2	68.1	2	53
2	42.3	45.1	43.2	47.1	2	1	1	2	2	2	2	2	2	2	2	2	2	2	2	2	2	2	2	2	2	1	2	2	6	1	1	151	65.3	2	62
2	36	40	38	34	3	1	2	2	2	2	2	2	2	2	2	2	2	2	2	2	1	2	2	1	2	2	1	2	8	1	2	146.9	61.8	2	59
2	34	29	35	31	1	2	2	2	1	2	2	2	2	2	2	2	2	2	2	2	2	2	2	2	2	2	2	2	7	1	1	152.4	66.5	2	45
1	24	22.5	25.5	24.9	1	1	2	2	2	2	2	2	2	2	2	2	2	2	2	2	2	2	2	2	2	1	2	2	7	2	1	154	67.9	2	53
2	9	4	10	5	1	1	1	2	1	2	2	2	2	2	2	2	2	2	2	2	2	2	2	1	2	2	2	2	9	2	1	153.1	67.1	2	69
1	33	34	30	34	1	1	2	2	2	2	2	2	2	2	2	1	2	2	2	2	2	2	2	2	2	1	2	2	6	1	1	151.5	65.7	2	55
1	29	29	30	31	2	1	2	2	2	2	2	2	2	2	2	1	2	2	2	2	2	2	2	1	1	2	2	2	8	1	1	171	83.7	1	47
1	23.1	30.2	25.2	29.8	3	1	2	2	2	2	2	2	2	2	2	2	2	2	2	2	1	2	2	2	2	2	2	2	8	2	1	157.4	70.9	2	58
1	5	6	5	7	1	2	2	2	2	2	2	1	2	2	2	2	2	2	2	2	2	2	2	1	2	2	1	2	8	2	1	162	75.1	2	61
1	20	25.5	24	27	2	1	2	2	2	2	2	1	2	2	2	2	2	2	2	2	2	2	2	2	2	2	2	2	8	2	1	155.3	69	1	67
1	19	20	19	22	2	1	2	2	2	2	2	2	2	2	2	2	2	2	2	2	2	2	2	2	2	2	2	2	7	2	1	158.2	71.6	2	52
1	32	59	33	57	3	1	2	2	2	2	2	2	2	2	2	2	2	2	2	2	1	2	2	2	2	2	2	2	7	1	1	147.1	61.9	2	58
1	51.4	54.6	49.8	54.6	3	1	2	2	2	2	2	1	1	2	2	2	2	2	2	2	1	2	2	2	2	1	2	2	5	1	2	164.5	77.4	2	49
2	49	49	53	50	2	1	2	2	1	1	2	2	2	2	2	2	2	2	2	2	1	2	2	2	2	2	2	2	4	2	2	161.5	74.6	1	64
1	30	33	30	36	2	1	2	2	2	2	2	2	2	2	2	1	2	2	2	2	2	2	2	2	2	2	2	2	5	1	1	161.5	74.6	2	74
1	41	36	43	36.5	3	1	2	2	2	2	2	2	2	2	2	2	2	2	2	2	2	2	2	2	2	2	2	2	6	1	1	156	69.6	2	54
1	9.1	8.2	8.5	7.9	1	2	2	2	2	2	2	1	2	2	2	2	2	2	2	2	2	2	2	2	2	2	2	2	10	2	2	183.5	96.3	1	55
1	18.5	15.5	12.5	10	2	1	2	2	2	2	2	2	2	1	2	2	2	2	2	2	2	2	2	2	2	2	2	2	8	1	1	160	73.2	2	58
1	60	54	55	55	2	1	2	2	2	2	2	2	2	2	2	2	2	2	2	2	2	2	2	2	2	2	2	2	10	1	1	161.1	74.2	2	66
1	47	47	46	45	3	1	2	2	2	2	2	2	2	2	2	2	2	2	2	2	2	2	2	2	2	2	2	2	8	1	1	161.1	74.2	2	58
1	44	45	47	47	3	1	2	2	2	2	2	2	2	2	2	2	2	2	2	2	2	2	2	2	2	2	2	2	10	2	2	182	94.7	1	55
1	24	25	24	26	2	1	2	2	2	2	2	2	2	2	2	1	1	2	2	2	1	2	2	1	2	1	1	2	6	1	2	147.5	62.2	2	69
1	30	28	30	31	1	1	2	2	2	2	2	2	#NULL!	#NULL!	2	2	2	2	2	2	2	2	2	2	2	2	2	2	7	1	1	154	67.8	2	64
1	24	23	24	25	1	3	2	2	2	1	2	2	2	2	2	2	2	1	2	2	2	2	2	2	2	2	2	2	3	2	1	157.5	70.9	1	67
1	25	23	17	25	2	1	2	2	2	2	2	2	2	2	2	2	2	2	2	2	2	2	2	1	2	2	2	2	#NULL!	1	2	139.1	55.3	2	83
1	44	35	45	40	3	1	2	2	2	2	2	2	2	2	2	2	2	2	2	2	2	2	2	2	2	2	2	2	4	2	1	156.5	70	2	57
1	28	25.5	27	26.5	3	1	2	2	2	2	2	2	2	2	2	2	2	2	2	2	2	2	2	1	2	2	2	2	7	1	1	145.5	60.5	2	63
1	33	38	31	35	3	1	2	2	2	2	2	2	2	2	2	2	2	1	2	2	1	2	2	2	2	2	2	2	4	1	2	163.4	76.3	1	64
2	38	35	39	34	2	1	2	2	2	2	2	2	#NULL!	2	2	2	#NULL!	1	2	2	2	2	2	2	2	2	1	2	5	1	2	155.5	69.1	2	58
2	24	31	21	25	2	1	1	2	2	2	2	2	2	2	2	2	2	2	2	2	2	2	2	2	2	2	2	2	5	2	2	160.5	73.6	1	46
1	33	35.5	35	38.5	3	1	2	2	2	2	2	2	2	2	2	2	2	2	2	2	1	2	2	2	2	2	2	2	7	2	1	174	86.5	1	49
1	36	35	36	34	3	1	2	2	2	2	2	2	2	2	2	2	2	2	2	2	1	2	2	1	2	2	1	2	4	1	1	173.8	86.3	1	53
1	7	7	10	8	2	1	2	2	2	2	2	1	2	2	2	2	2	2	2	2	1	2	2	1	2	2	2	2	8	1	2	173.5	86	1	54
1	29	36	32	34.5	2	1	2	2	2	2	2	2	2	2	2	2	2	2	2	2	2	2	2	1	2	2	2	2	5	1	1	154.4	68.1	2	70
1	33.2	36.2	37.2	38.2	3	1	2	2	2	2	2	2	2	2	2	2	2	2	2	2	1	2	2	1	2	2	2	2	6	2	1	168.5	81.1	1	46
1	37	44	36	40	2	1	2	2	2	2	2	2	2	2	2	2	2	2	2	2	2	2	2	1	2	2	2	2	5.5	1	1	145.3	60.3	2	68
1	42	45	49	50	2	1	2	1	2	2	2	2	2	2	2	2	2	2	2	2	1	2	2	2	2	2	2	2	7	1	2	171	83.5	1	61
1	29	25	29	25	3	1	2	2	2	2	2	2	2	1	2	2	2	2	2	2	2	2	2	2	2	2	2	2	9	1	1	161	74	2	46
1	14.8	18.4	15.4	18.4	1	1	2	2	2	2	2	2	2	2	2	2	2	2	2	2	1	2	2	2	2	2	2	2	4	2	1	159.7	72.8	2	62
1	30	31	29	33	2	1	2	2	2	2	2	1	2	2	2	1	2	2	2	2	1	2	2	1	2	2	2	2	7	2	1	146.8	61.5	2	56
1	28	29.1	28	31.5	1	1	2	2	2	2	2	2	#NULL!	2	2	1	2	2	2	1	1	2	2	1	2	1	2	2	4	2	1	176.2	88.6	1	62
1	20	22	23	22	3	1	2	2	2	2	2	2	2	2	2	2	2	2	2	2	2	2	2	2	2	2	2	2	5	2	1	171.5	83.9	1	45
1	37.7	35.2	38.2	37	3	1	1	2	1	2	2	2	2	2	2	2	2	2	2	1	1	1	2	1	2	2	1	2	5	2	1	154.4	68	2	56
1	51.9	54.3	56.5	55.5	3	1	2	2	2	2	2	1	1	2	2	2	2	2	2	2	2	2	2	2	2	2	1	2	6	1	1	152	65.9	2	68
1	14	14	15	16	1	2	2	2	2	2	2	1	2	2	2	2	2	2	2	2	2	2	2	2	2	2	1	2	10	1	1	152	65.9	2	75
1	36	35	35.5	38	3	1	2	2	2	2	2	2	2	2	2	2	2	2	2	2	2	2	2	2	2	2	2	2	9	1	1	158	71.2	2	69
1	1	1	1	2	1	2	2	2	1	2	2	1	1	1	2	2	2	2	2	2	2	2	2	2	2	2	1	2	4	2	1	158.9	72	2	46
1	11	12	13	15	1	2	2	2	2	2	2	2	2	2	2	2	2	2	2	2	2	2	2	1	2	2	2	2	6	2	2	160	73	1	49
1	38.5	40.5	38.5	39.5	1	1	2	2	2	2	2	2	2	2	2	1	2	2	2	2	2	2	2	1	2	2	2	2	7	2	2	154.2	67.8	2	48
1	44	51	48	52	1	1	2	2	2	2	2	2	2	2	2	2	2	2	2	2	2	2	2	2	2	2	2	2	6	1	2	170	82.4	1	48
1	41.5	43	45	41	3	1	2	2	2	2	2	1	2	2	2	2	2	2	2	2	2	2	2	2	2	2	2	2	8	1	1	153.3	67	2	61
1	26	35	31	36	2	1	2	2	2	2	2	2	2	2	2	2	2	2	2	2	2	2	2	1	2	2	2	2	5	2	1	169.5	81.9	1	54
1	48	41	48	50	3	1	2	2	2	2	2	1	2	2	2	2	2	2	2	2	2	2	2	1	2	2	2	2	8	2	1	165	77.6	2	47
1	28	29	26	31	3	1	2	2	2	2	2	2	2	2	2	2	2	2	2	2	2	2	2	2	2	1	2	2	8	2	1	166.8	79.3	1	62
2	21.5	21.5	23.5	22.5	2	1	2	2	2	2	2	2	2	2	2	2	2	2	2	2	2	2	2	2	2	2	2	2	7	2	1	142.9	58.2	2	49
1	27	25	30	30	3	1	2	2	2	2	2	2	2	2	2	2	2	2	2	2	2	2	2	2	2	1	2	2	8	2	1	159.5	72.5	2	49
1	47	43	47	44	3	1	2	2	2	2	2	2	2	2	2	2	2	2	2	2	2	2	2	2	2	2	2	2	7	2	1	163.1	75.8	2	55
1	35	40	40	43	2	1	2	2	2	2	2	1	2	2	2	2	2	2	2	2	2	2	2	2	2	2	1	2	6	2	1	156.4	69.7	2	61
1	27	26	27	26	2	1	2	2	2	2	2	2	2	2	2	2	2	2	2	2	2	2	2	2	2	2	2	2	7	2	1	164.6	77.2	1	54
1	31	32	29	30	3	1	2	2	2	2	2	1	2	2	2	2	2	2	2	2	2	2	2	2	2	2	2	2	8	2	1	157.2	70.4	2	45
1	41.5	44.5	40	40	3	1	2	2	2	2	2	2	2	2	2	2	2	2	2	2	2	2	2	2	2	2	2	2	5	2	2	171	83.3	1	49
1	38.5	42	37	40.5	2	1	2	2	2	2	2	2	2	1	2	2	2	2	2	2	2	2	2	2	2	2	2	2	7	2	2	161.4	74.2	2	51
1	6	23	7	24	3	1	2	2	2	2	2	1	2	2	2	2	2	2	2	2	2	2	2	2	2	2	1	2	6	2	1	158	71.1	2	54
1	28.5	33.5	29	33.8	3	1	2	2	2	2	2	2	2	2	2	1	2	1	2	2	1	2	2	1	2	2	2	2	4	1	2	152	65.8	2	59
1	26	34.5	33.5	35.5	3	1	2	2	2	2	2	1	1	2	2	2	2	1	2	2	2	2	2	2	2	2	2	2	6	2	1	160	72.9	2	45
1	36	33.5	25.5	27.5	1	1	2	2	2	2	2	2	2	2	2	2	2	2	2	2	2	2	2	2	2	2	2	2	8	1	2	175	87.2	1	49
1	28	39	35	42	3	1	1	2	2	2	2	2	2	2	2	1	2	2	2	2	1	2	2	1	2	2	2	2	6	1	1	162.3	75	1	55
1	38	35	35	36	2	1	2	2	1	2	2	1	2	2	2	2	2	2	2	2	2	2	2	2	2	2	2	2	4	1	2	165	77.5	1	45
2	12	16	18.5	17.5	1	2	2	2	2	2	2	2	1	2	2	2	2	2	2	2	2	2	2	2	2	2	1	2	4	2	1	152.5	66.2	2	47
1	21	21	20	21	2	1	2	2	2	2	2	1	1	2	2	2	2	1	2	2	2	2	2	1	2	2	2	2	#NULL!	2	1	149.6	63.7	2	48
1	34.5	29	29.5	32	2	1	2	2	2	2	2	2	2	2	2	2	2	2	2	2	2	1	1	2	2	2	1	2	4	2	1	151.7	65.5	2	61
1	30	30	29	29	2	2	2	2	2	2	2	2	2	2	2	2	2	2	2	2	2	2	2	2	2	1	2	2	#NULL!	2	1	150.9	64.8	2	67
1	20	25	20	25	1	1	2	2	1	2	2	2	2	2	2	2	2	1	2	2	1	2	2	1	2	2	2	2	6	2	1	161.7	74.4	1	56
1	21.3	21.7	26.5	25.2	2	1	2	2	2	2	2	1	1	2	2	2	2	2	2	2	1	2	2	2	2	2	2	2	8	2	2	153	66.6	2	49
1	18.5	18	18.5	22	1	1	2	2	2	2	2	2	2	2	2	2	2	2	2	2	2	2	2	2	2	2	2	2	6	2	1	153	66.6	2	74
1	38.5	34.5	35	34.5	2	1	2	2	2	2	2	2	2	2	2	2	2	2	2	2	2	2	2	2	2	2	2	2	6	2	1	155.3	68.6	2	59
1	27.5	24.5	30.5	23.5	1	1	2	2	2	2	2	2	2	2	2	2	2	2	2	2	1	2	2	1	2	2	2	2	5	2	1	161.3	74	2	65
1	19	20	19	21	2	1	2	2	2	2	2	1	2	2	2	2	2	2	2	2	2	2	2	2	2	2	1	2	4	2	1	143.8	58.8	2	54
1	53.4	49.5	54.5	49.6	3	1	2	2	2	2	2	2	1	2	2	1	1	1	2	2	1	2	2	1	1	2	1	2	7	1	1	173.2	85.3	1	62
1	42	47.5	48.5	46.5	3	1	2	2	2	2	2	2	2	2	2	2	2	2	2	2	2	2	2	2	2	2	2	2	8	2	1	167	79.3	2	57
1	25.5	26.5	27.2	25.2	2	1	2	2	2	1	2	1	2	2	2	1	2	2	2	2	2	2	2	1	2	2	2	2	6	2	2	155.1	68.4	2	60
1	25	28	28.5	28	2	1	2	2	2	1	2	2	2	2	2	2	2	2	1	2	2	2	2	2	2	2	2	2	8	2	1	148.5	62.7	2	59
1	45	50	45	50	2	1	2	2	2	2	2	2	1	2	2	2	2	2	2	2	1	2	2	2	2	2	2	2	8	1	1	155.9	69.1	2	68
1	33	30	35	40	2	1	2	2	2	1	2	2	1	2	2	2	1	2	2	2	1	2	1	1	2	2	1	2	8	2	1	155	68.3	2	45
1	17	13	10	15	1	1	2	2	2	2	1	2	2	2	2	2	2	2	2	2	2	2	2	2	2	2	2	2	8	2	1	145.4	60.1	2	77
1	38	42	30	39	3	1	2	2	2	2	2	1	1	1	2	2	2	2	2	2	2	2	2	2	2	2	2	2	8	1	1	168.8	81	1	50
1	30	25	28	31	1	2	2	2	2	2	2	2	2	2	2	2	2	2	2	2	1	2	2	1	2	2	2	2	5	2	1	171	83.1	1	70
1	12	10	16	17	1	1	2	2	1	1	2	2	2	2	2	2	2	2	2	2	2	2	2	2	2	2	2	2	7	2	1	149.6	63.6	2	57
1	61	62	54	60	2	1	2	2	2	2	2	2	1	2	2	2	1	2	2	2	2	2	2	1	2	2	1	2	8	1	1	163	75.5	2	55
1	39	43	43	44	2	1	2	2	2	2	2	2	2	2	2	2	2	2	2	2	2	2	2	2	2	1	2	2	7	1	1	162.9	75.4	1	54
1	34	36	30	36	2	1	2	2	2	2	2	1	2	1	2	2	2	2	2	2	2	2	2	2	2	2	2	2	7	2	2	153.1	66.6	2	49
1	29	28	30	28	3	1	2	2	2	2	2	2	2	2	2	2	2	2	2	2	1	2	2	2	2	2	2	2	4	2	1	170.4	82.5	1	64
1	33	37	40	45.1	2	1	2	2	2	2	2	2	2	2	2	2	2	2	2	2	2	2	2	1	2	2	2	2	8	2	1	153	66.5	2	64
1	40	45	40	45	3	1	2	2	2	2	2	2	2	2	2	2	2	2	2	2	2	2	2	2	2	2	1	2	6	2	1	157.2	70.2	2	55
1	35.5	34.5	38.5	42.5	2	1	2	2	2	2	2	2	1	2	2	2	2	1	2	2	2	2	2	2	2	2	1	2	5	1	2	167.5	79.7	1	63
1	20	20	20	20	2	1	2	2	2	2	2	1	2	2	2	2	2	2	2	2	2	2	2	1	2	2	2	2	8	2	1	165.6	77.9	1	60
1	30.1	42.5	31.2	39.8	2	1	2	2	2	2	2	2	2	2	2	1	2	2	2	2	2	2	2	2	1	1	1	2	3	2	1	156.2	69.3	1	45
1	10	15	15	15	1	1	2	2	2	1	2	2	2	2	2	2	2	2	2	2	2	2	2	2	2	1	2	2	5	2	1	160	72.7	1	62
1	32	34	31.5	33	1	1	2	2	2	1	2	2	2	2	2	1	2	2	1	1	1	2	2	1	2	2	2	2	4	2	1	137	53.3	2	67
1	30	30.5	30	30.5	2	1	2	2	2	2	2	2	2	2	2	2	2	2	2	2	2	2	2	2	2	2	1	2	6	2	1	161.1	73.7	2	46
1	40	44.8	41	45.5	2	1	2	2	2	2	2	2	2	2	2	2	2	2	2	2	2	2	#NULL!	2	2	1	2	2	7	1	1	148	62.2	2	53
1	15	11	20	19	2	1	2	2	2	2	2	2	2	2	2	2	2	2	2	2	2	2	2	2	2	2	2	2	6	2	1	162.3	74.8	1	66
1	27	26	28	25	3	1	2	2	2	2	2	2	2	2	2	2	2	2	2	2	2	2	2	2	2	2	2	2	8	2	1	148.6	62.7	2	59
1	48	49	46	50	3	1	2	2	2	2	2	2	2	2	2	2	2	2	2	2	2	2	2	2	2	2	2	2	8	1	1	161	73.6	2	45
1	38	47	43.5	49.5	3	1	2	2	2	2	2	2	2	2	2	2	1	2	2	2	1	2	2	1	2	2	2	2	5	1	2	161	73.6	2	67
1	10	24	9	23	1	1	1	2	2	1	2	1	2	1	2	2	2	2	2	2	2	2	2	1	#NULL!	2	2	2	8	1	1	180.2	92.2	1	52
1	30	40	40	42	2	1	2	2	2	2	2	2	2	2	2	2	2	2	2	2	2	2	2	1	2	2	2	2	8	1	1	153.4	66.8	2	65
1	40	38	46	46	2	1	2	2	2	2	2	2	2	2	2	2	2	2	2	2	1	2	2	2	2	2	2	2	#NULL!	2	1	155	68.2	2	45
1	30.5	31	33.5	32	2	1	2	2	2	2	2	2	2	2	2	2	2	2	2	2	2	2	2	2	2	2	2	2	6	1	1	155	68.2	2	46
1	24.9	25	26	26.5	2	1	2	2	2	2	2	2	2	1	2	2	2	2	2	2	2	2	2	2	2	2	2	2	5	2	1	155	68.2	2	54
1	13	12	20	21	1	2	2	2	2	2	2	1	2	2	2	1	2	2	2	2	2	2	2	1	2	2	2	2	3	1	1	154.8	68	2	53
1	17	17	20	17	2	1	2	2	1	2	2	1	1	1	2	1	2	2	2	2	2	2	2	1	2	2	2	2	5	2	2	151	64.7	2	56
2	31.5	27	32	29.5	3	1	2	2	2	2	2	1	2	2	2	2	2	2	2	2	2	2	2	2	2	2	2	2	7	2	1	145.9	60.4	2	59
1	0.2	0.2	0.2	0.2	2	1	2	2	2	2	2	1	2	2	2	2	2	2	2	2	2	2	2	1	2	2	1	2	9	2	1	169.5	81.5	1	47
1	35.5	37	35	36.8	3	1	2	2	2	2	2	2	2	2	2	2	2	2	2	2	1	2	2	2	2	2	2	2	6	2	1	147.6	61.8	2	76
1	42	41	44	47	3	1	2	2	2	2	2	1	2	2	2	2	2	2	2	2	2	2	2	2	2	2	2	2	7	2	1	159	71.7	2	60
1	27	32	32	34	3	1	2	2	2	2	2	2	2	2	2	2	2	2	2	2	2	2	2	2	2	2	2	2	8	2	1	159	71.7	2	57
1	42.5	40	42	44.5	3	1	2	2	2	2	2	2	2	2	2	2	2	2	2	2	1	2	2	1	2	2	2	2	4	1	2	171.6	83.5	1	48
1	42	41	42	46	3	1	2	2	2	2	2	2	2	2	2	2	2	2	2	2	2	2	2	2	2	2	2	2	6	1	1	165	77.2	2	60
1	29	38	28	37	3	1	2	2	2	2	2	2	2	2	2	2	2	2	2	2	2	2	2	2	2	2	2	2	6	2	1	153.6	66.9	2	50
1	29	25	31	27	1	1	2	2	2	2	2	1	1	1	2	2	2	1	2	2	1	2	2	1	2	2	2	2	4	1	1	163.5	75.8	2	56
1	37	43	40	45	2	2	2	2	2	2	2	2	2	2	2	2	2	2	2	2	2	2	2	2	2	1	2	2	8	1	2	157.8	70.6	2	74
2	24.5	20.1	20.4	21	1	1	2	2	2	2	2	2	2	2	2	1	2	2	2	2	2	2	2	2	2	2	2	2	8	2	1	159.8	72.4	2	62
1	30.5	27.5	30.5	28	1	1	2	2	2	2	2	2	2	2	2	2	2	2	2	2	1	2	2	1	2	2	1	2	10	2	1	152	65.5	2	68
1	36	35	36	35	3	1	2	2	2	2	2	2	2	2	2	1	2	2	2	2	1	2	2	1	2	1	2	2	6	1	1	164.7	76.9	1	69
1	43.5	45.1	49.1	47.8	3	1	2	2	2	2	2	2	2	2	2	1	2	2	2	2	2	2	2	2	2	2	2	2	9	1	1	142.3	57.4	2	49
1	50	49	53	50	3	1	2	2	2	2	2	2	2	2	2	2	2	2	2	2	2	2	2	1	2	2	2	2	8	1	2	176.5	88.3	1	58
1	20.1	25.6	26	19.1	2	2	2	2	2	2	2	2	2	2	2	2	2	2	2	2	2	2	2	2	2	2	2	2	5	1	1	152.6	66	2	51
2	10	10	10	13	1	2	2	2	2	2	2	2	2	2	2	2	2	2	2	2	2	2	2	2	2	2	2	2	5	2	1	162.8	75.1	2	54
1	28	29	30	32.5	2	1	2	2	2	1	2	1	2	2	2	2	2	2	2	2	2	2	2	2	2	2	2	2	7	1	1	146.5	60.8	2	46
1	26	31	27	34	2	1	2	2	2	2	2	2	2	2	2	2	2	2	2	2	2	2	2	2	2	2	2	2	6	2	1	149.6	63.4	2	70
1	35	40	40	42	2	1	2	2	2	2	2	2	2	2	2	2	2	2	2	2	1	2	2	2	2	2	2	2	5	1	1	153.1	66.4	2	73
1	18	21	19	25	1	2	2	2	2	2	2	2	2	2	2	1	2	2	2	2	2	2	2	2	2	2	2	2	4	2	1	167	79	1	56
1	28	34	28	32	2	1	2	2	2	2	2	2	2	2	2	2	1	2	2	2	1	2	2	1	1	2	2	2	3	1	1	157.2	70	2	56
1	42.5	41.5	43.2	41.5	3	1	2	2	2	2	2	2	2	2	2	2	2	2	2	2	2	2	2	2	2	2	1	2	6	1	2	159.1	71.7	2	53
1	35.5	29.5	35.5	26	2	1	2	2	2	2	2	1	1	2	2	1	1	2	2	1	2	2	2	2	1	2	2	2	4	1	1	153	66.3	2	51
2	6	9.8	13	13.1	1	1	2	2	2	2	2	2	2	2	2	2	2	2	2	2	2	2	2	1	2	2	2	2	10	2	1	159	71.6	2	58
1	18.5	22	22.5	24	2	1	2	2	2	2	2	1	2	2	2	2	2	2	2	2	2	2	2	2	2	2	2	2	7	2	1	158	70.7	2	71
1	29.9	30.1	32.1	30.3	3	1	2	2	2	2	2	2	2	2	2	2	2	2	2	2	2	2	2	2	2	2	2	2	7	1	1	168.7	80.6	1	58
1	34	35	35	38.5	3	1	2	2	2	2	2	2	2	2	2	2	2	2	2	2	1	2	2	2	2	2	2	2	8	2	1	158.8	71.4	2	66
1	24	28	26	32	3	1	2	2	2	2	2	2	2	2	2	1	2	2	2	2	2	2	2	2	2	1	2	2	7	1	1	150.7	64.3	2	47
1	36	33	35.5	31	3	1	2	2	2	2	2	1	2	2	2	2	2	2	2	2	2	2	2	2	2	2	2	2	5	1	1	170.2	82	1	60
2	30	27	30	28	1	1	2	2	2	1	2	2	2	2	2	2	2	2	2	2	2	2	2	2	2	2	2	2	8	1	1	160.7	73.1	1	60
1	25	22	25	25.5	1	1	2	2	2	1	2	1	2	2	2	2	2	2	2	2	2	2	2	1	2	1	1	2	9	2	1	148	62	2	63
1	24	26	25	26	1	1	2	2	2	2	2	2	2	2	2	2	2	2	2	2	2	2	2	1	2	2	2	2	6	2	1	170	81.8	1	48
1	49	53	47	52	3	1	2	2	2	2	2	2	2	2	2	2	2	2	2	2	2	2	2	2	2	2	2	2	6	1	1	155	68	2	58
1	48.5	54.5	44	52	2	1	2	2	2	2	2	#NULL!	#NULL!	#NULL!	2	2	2	2	2	2	1	2	2	1	2	1	2	2	10	1	1	157.6	70.3	2	47
1	39	40	40	40	3	1	2	2	2	2	2	2	2	2	2	2	2	2	2	2	1	2	2	2	2	2	2	2	8	1	1	159.5	72	2	57
1	5.1	18	23.4	21.2	1	1	2	2	2	2	2	1	2	2	2	2	2	2	2	2	2	2	2	2	2	2	2	2	7	2	1	150.5	64.1	2	46
1	35	45	40	45	2	1	2	1	2	1	2	1	2	2	2	2	2	2	2	2	2	2	2	1	2	2	2	2	3	1	1	150.5	64.1	2	54
1	38.4	35.5	39.6	40.1	3	1	2	2	2	2	2	2	2	2	2	1	2	1	2	2	2	2	2	1	2	2	2	2	8	1	1	156.5	69.3	2	70
1	19	24.5	27.5	27.5	2	1	2	2	2	2	2	2	2	2	2	2	2	2	2	2	2	2	2	1	2	2	2	2	3	2	1	156.5	69.3	2	69
1	45	40	45	40	3	1	2	2	2	2	2	2	2	2	2	2	2	2	2	2	2	2	2	2	2	2	2	2	8	1	1	155.5	68.4	2	53
1	30	30	30	32		1	2	2	2	2	2	2	2	2	2	2	2	2	2	2	2	2	2	2	2	2	2	2	8	2	1	155.5	68.4	2	62
1	22.9	20.5	22.9	21.2	1	1	2	2	2	2	2	1	2	2	2	2	2	2	2	2	1	2	2	1	2	2	2	2	3	2	1	149.6	63.3	2	67
1	24	28	26	30	1	1	2	2	2	1	2	2	1	2	2	2	2	2	2	2	1	2	2	2	2	2	2	2	8	2	1	159.9	72.3	1	48
2	22	18	24	22	3	2	2	2	2	2	2	2	2	2	2	2	2	2	2	2	2	2	2	2	2	2	1	2	7	2	2	152.2	65.5	2	61
1	64.1	54.5	65.5	68.5	3	1	2	2	2	2	2	2	2	2	2	2	2	2	2	2	2	2	2	1	2	1	2	2	5	1	2	163.2	75.3	2	63
1	19	21	17	24	2	1	2	2	2	1	2	2	2	2	2	2	2	2	2	2	1	2	2	1	2	2	1	2	2	2	1	156	68.8	2	51
1	34	38	38	40	3	1	2	2	2	2	2	1	1	2	2	2	2	2	2	2	2	2	2	1	2	1	1	2	6	2	1	152.8	66	2	72
1	38	35	38	40	3	1	2	2	2	2	2	2	2	2	2	2	2	2	2	2	2	2	2	2	2	1	2	2	6	1	1	172.2	83.8	1	45
1	48	48	50	50	1	1	2	2	2	2	2	2	2	2	2	2	2	2	2	2	2	2	2	2	2	2	2	2	3	1	2	139	54.6	2	58
1	37	37	33	35	3	1	2	2	2	1	2	1	1	2	2	2	2	2	2	2	2	2	2	2	2	2	2	2	5	1	2	171.8	83.4	1	59
1	24	23	22	23	3	1	1	2	2	2	2	2	2	2	2	2	2	2	2	2	2	2	2	2	2	2	2	2	8	2	1	150.5	64	2	47
1	36	49	40	49	2	1	2	2	2	2	2	2	2	2	2	2	2	2	2	2	2	2	2	2	2	2	2	2	7	1	2	169	80.7	1	47
1	39	39	39	40	2	1	2	2	2	2	2	2	2	2	2	2	2	2	2	2	1	2	2	1	2	2	2	2	8	2	1	158.3	70.8	2	51
1	33	40	35	40	3	1	2	2	2	2	2	2	2	2	2	2	2	2	2	2	1	2	2	2	2	2	1	2	6	1	1	154	67	2	80
1	38	35	37	39	2	1	2	2	2	2	2	2	2	2	2	2	2	2	2	2	2	2	2	2	2	2	2	2	9	1	2	162.5	74.6	1	61
1	28	29	30	34	3	1	2	2	2	2	2	2	2	2	2	2	2	2	2	2	2	2	2	2	2	2	2	2	6	2	1	152.5	65.7	2	46
1	28	30	32	29	1	1	2	2	2	2	2	1	2	1	2	2	2	2	2	2	2	2	2	2	2	2	2	2	6	2	1	160.2	72.5	1	48
1	28	27	27	28	1	1	2	2	2	2	2	2	2	2	2	2	2	2	2	2	2	2	2	1	2	2	2	2	7	1	2	158.2	70.7	2	46
1	22	18	17	22	2	1	2	2	2	2	2	2	2	2	2	2	2	2	2	2	2	2	2	2	2	2	2	2	7	2	1	140.3	55.6	2	58
1	38	36.5	34	35.8	1	1	2	2	2	2	2	2	2	2	2	2	2	2	2	2	2	2	2	1	2	2	2	2	6	1	1	153.1	66.2	2	50
1	23	22	25	25	1	1	2	2	2	2	2	2	2	2	2	2	2	2	2	2	2	2	2	2	2	2	2	2	7	2	1	146	60.2	2	49
1	21	26	24.5	26	2	1	2	2	2	2	2	1	2	2	2	2	2	2	2	2	2	2	2	2	2	2	2	2	7	2	1	158	70.5	1	47
1	28	28	30	29	2	1	2	2	2	2	2	2	2	2	2	2	2	2	2	2	2	2	2	2	2	2	2	2	7	1	1	168	79.7	1	45
1	30	35	22	24	2	1	2	2	2	2	2	2	2	2	2	2	2	2	2	2	2	2	2	1	2	2	2	2	7	2	1	142.2	57.1	2	76
1	34	38	30	35	3	1	2	2	2	2	2	2	1	2	2	2	2	2	2	2	2	2	2	2	2	2	2	2	7	2	2	154.5	67.4	2	45
1	24.1	27.2	23.5	28.2	3	1	2	2	2	2	2	2	2	2	2	2	2	2	2	2	2	2	2	2	2	2	2	2	4	2	1	151.5	64.8	2	62
1	28.5	27.5	25	30	1	2	2	2	2	2	2	2	2	2	2	2	2	2	2	2	2	2	2	1	2	2	2	2	8	2	1	163	75	2	53
1	25	26.5	26	25	2	1	2	2	2	2	2	2	2	2	2	2	2	2	2	2	2	2	2	2	2	2	2	2	8	2	1	163	75	2	49
1	20	23	22	24	1	1	2	2	2	2	2	1	1	2	2	2	2	2	2	2	2	2	2	1	2	2	2	2	5	2	1	161.7	73.8	1	63
1	33	35	35	33	3	1	2	2	2	2	2	2	2	2	2	2	2	2	2	2	2	2	2	2	2	2	2	2	6	2	2	150	63.5	2	48
1	30	40	31	40	2	1	2	1	2	2	2	2	2	2	2	1	2	2	1	2	2	2	2	2	2	2	1	2	7	2	1	160.5	72.7	2	55
1	11	14	13	15	2	1	2	2	2	2	2	2	2	2	2	2	2	1	2	2	2	2	2	2	2	2	2	2	3	2	1	155	67.8	2	49
1	30	32	31	35	2	1	2	2	2	2	2	2	2	2	2	2	2	2	2	2	1	2	2	2	2	2	2	2	8	2	1	157.5	70	2	48
1	28	28.5	29.5	28.5	3	1	2	2	2	2	2	2	2	2	2	2	1	2	2	2	2	2	2	2	2	2	2	2	8	1	2	153.4	66.4	2	48
2	14	17	17	20	2	1	2	2	2	2	2	2	2	2	2	2	2	2	2	2	2	2	2	2	2	2	1	2	5	2	1	166.9	78.6	1	72
1	21	36	29.5	40	2	1	2	2	2	2	2	2	2	2	2	2	2	2	2	2	2	2	2	2	2	2	2	2	2	2	1	140	55.3	2	70
1	28	40	32	39	2	1	2	2	2	2	2	1	1	2	2	2	1	1	2	2	1	2	2	1	2	1	2	2	9	1	1	161.3	73.4	1	62
1	25.5	23.2	26.5	23.1	2	1	2	2	2	2	2	2	2	2	2	2	2	2	2	2	2	2	2	2	2	2	1	2	10	2	1	159.2	71.5	2	72
1	28	24	25	28	2	1	2	2	2	2	2	2	2	2	2	2	2	1	2	2	1	2	2	2	2	2	2	2	5	2	1	170.6	82.1	1	57
1	45.5	50.2	47.2	51.2	3	1	2	2	2	2	2	2	2	2	2	1	2	2	2	2	2	2	2	1	2	2	2	2	3	1	1	148.5	62.2	2	61
1	34	37	37	36	3	1	2	2	2	2	2	2	2	2	2	2	2	2	2	2	1	2	2	2	2	2	2	2	8	2	1	173.3	84.7	1	56
1	51	52	53	58	3	1	2	2	2	2	2	1	1	2	2	2	2	2	2	2	2	2	2	2	2	2	2	2	6	1	1	170	81.5	1	49
1	16	22	22	26	2	1	2	2	2	2	2	1	2	2	2	2	2	2	2	2	1	2	2	1	2	2	2	2	10	2	1	166	77.7	1	45
1	37	49.5	46	55	3	1	2	2	2	2	2	#NULL!	#NULL!	2	2	2	#NULL!	2	2	2	2	2	2	2	2	2	2	2	6	1	2	154.5	67.3	2	45
1	11	17	15	16	3	1	2	2	2	2	2	2	2	1	2	2	2	2	2	2	2	2	2	2	2	2	2	2	7	2	1	156	68.6	1	56
1	22	25	24	25	2	1	2	2	2	2	2	2	2	2	2	2	2	2	2	2	2	2	2	2	2	2	2	2	7	2	1	153.6	66.5	2	46
1	20	18	21	21	1	1	1	2	2	2	2	2	2	2	2	1	2	2	2	2	1	2	2	1	2	2	2	2	6	2	2	144.2	58.6	2	60
1	27	32	33	35	3	1	2	2	2	2	2	2	2	2	2	2	2	2	2	2	2	2	2	1	2	2	2	2	6	2	1	165.3	77	1	58
1	27.7	28.9	31.6	32.1	1	1	2	2	2	2	2	2	2	2	2	2	2	2	2	2	1	2	2	1	2	2	2	2	5	2	1	160.4	72.5	2	53
1	40	20	39	24	3	1	2	2	2	2	2	1	1	2	2	2	2	2	1	2	2	2	2	1	2	2	2	#NULL!	7	1	2	161.4	73.4	2	64
1	39	40	40	47	2	1	1	2	2	2	2	2	2	2	2	2	#NULL!	#NULL!	2	#NULL!	#NULL!	2	#NULL!	1	#NULL!	1	2	2	#NULL!	1	1	154.9	67.6	2	71
2	46	43	45	40	2	2	2	2	2	2	2	2	2	2	2	2	2	2	2	2	2	2	2	2	2	2	2	2	8.5	2	1	156.5	69	2	60
1	50	46	47	46	2	1	2	2	2	2	2	2	2	2	2	2	2	2	2	2	1	2	2	1	2	2	2	2	10	1	2	163.5	75.3	1	65
1	26.1	27.9	26.9	36.1	2	2	2	2	2	2	2	1	1	2	2	2	2	1	2	2	1	2	2	2	2	2	2	2	8	1	1	166.2	77.8	1	47
1	16	25	23	34	2	1	2	2	2	2	2	2	2	2	2	2	2	2	2	2	2	2	2	2	2	2	2	2	5	2	1	163.4	75.2	2	47
1	24	25	27	26	1	1	2	2	2	2	2	1	2	2	2	2	2	2	2	2	2	2	2	1	2	2	1	2	4	2	1	155.5	68.1	1	70
1	21	26	24	26	3	1	2	2	2	2	2	2	2	2	2	2	2	2	2	2	2	2	2	2	2	2	2	2	6	2	1	145	59.2	2	56
1	44	45	43.5	49	3	1	2	2	2	2	2	2	1	1	2	1	2	2	2	2	1	2	2	1	2	2	1	2	3	2	1	156	68.5	2	54
1	24	34	24	28	2	1	2	2	2	2	2	2	2	2	2	2	2	2	2	2	2	2	2	1	2	2	2	2	4	2	1	167	78.5	1	53
1	34	35	32	36	3	2	2	2	2	2	2	2	2	2	2	2	2	2	2	2	2	2	2	2	2	2	2	2	7	2	1	150.1	63.4	2	54
1	20	28	22	20	2	1	2	2	2	2	2	2	2	2	2	2	2	2	2	2	2	2	2	2	2	2	2	2	5	2	1	152.1	65.1	2	46
1	34.8	41.2	35.4	40.8	3	1	2	2	2	2	2	2	2	2	2	2	2	2	2	2	2	2	2	2	2	1	1	2	3	1	1	153.5	66.3	2	48
1	34.2	38.1	33.7	34	3	1	2	2	2	2	2	2	2	2	2	2	2	2	2	2	2	2	2	2	2	1	2	2	8	1	1	155	67.6	2	60
1	47.8	49.7	50.1	48.6	2	1	2	2	2	1	2	2	2	2	2	2	2	2	2	2	2	2	2	2	2	2	2	2	6	1	2	152	65	2	48
1	27.5	28.5	24.5	29.5	1	1	2	2	2	1	2	2	2	2	2	2	2	2	2	2	2	2	2	2	2	2	2	2	7	2	1	161.2	73.1	2	64
1	6.5	12	14	15	2	1	2	2	2	2	2	1	2	2	2	2	2	2	2	2	2	2	2	1	2	2	2	2	4	1	1	154.8	67.4	2	53
1	48	42.5	34.5	30.5	3	1	2	2	2	2	2	2	2	2	2	2	2	2	2	2	2	2	2	2	2	2	2	2	9	1	1	172	83.2	1	69
1	31	31	29	29	1	1	2	2	2	2	2	2	2	2	2	2	2	2	2	2	1	2	2	1	2	2	2	2	4	2	2	164.5	76.1	1	65
1	28.5	34.5	31.5	35.5	1	1	2	2	2	2	2	2	2	2	2	2	2	2	2	2	1	2	2	2	2	2	2	2	9	2	1	162	73.8	1	62
1	24.2	21.5	24.5	24.5	1	1	2	2	2	2	2	2	2	2	2	2	2	2	2	2	2	2	2	1	2	2	2	2	2	2	1	159.8	71.8	1	46
1	38	44	39	46	3	1	2	2	2	2	2	1	2	2	2	1	2	2	2	2	2	2	2	2	2	2	2	2	6	1	2	175.6	86.7	1	66
1	28.5	37.5	32.5	39	2	2	2	2	2	2	2	2	2	2	2	2	2	1	2	2	2	2	2	2	2	2	2	2	8	2	2	150.4	63.6	2	56
1	43	43	42	42	3	1	2	2	2	2	2	1	1	2	2	2	2	1	2	2	2	2	2	1	2	2	2	2	7	2	1	159.6	71.6	2	56
1	35	36	34	38	2	1	2	2	2	2	2	2	2	2	2	2	2	2	2	2	2	2	2	1	2	2	2	2	5	2	2	151.6	64.6	2	58
1	30	45	34	40	3	1	2	2	2	2	2	1	1	1	2	2	1	2	2	2	2	2	2	2	2	2	2	2	5	2	2	160.5	72.4	1	74
1	32	35	35	35	2	1	2	2	2	2	2	2	2	2	2	2	2	2	2	2	1	2	2	2	2	2	2	2	8	1	1	156.8	69.1	1	63
1	20	25	21	30	1	1	2	2	2	2	2	1	2	2	2	1	2	2	2	2	#NULL!	#NULL!	2	#NULL!	1	2	2	2	6	2	1	154.4	67	2	48
1	30	40	32.5	43	3	1	2	2	2	2	2	1	1	2	2	2	2	2	2	2	2	2	2	2	2	2	2	2	8	2	1	166.5	77.9	1	49
1	36.5	38	37	38	2	1	2	2	2	2	2	2	2	2	2	2	2	2	2	2	2	2	2	2	2	2	2	2	10	2	1	157.5	69.7	1	62
1	35	35	35	35	3	1	2	2	2	2	2	1	1	1	2	2	2	1	2	2	2	2	2	2	2	2	2	2	6	1	2	151.4	64.4	2	57
1	30	27	31	31	2	1	2	2	2	2	2	2	2	2	2	2	2	2	2	2	2	2	2	1	2	2	2	2	8	2	2	156.5	68.8	2	48
1	27	31	25	29	1	2	2	2	2	2	2	2	2	2	2	1	2	2	2	2	2	2	2	2	2	2	2	2	8	2	2	178	89	1	54
1	45	40	43	44	3	1	2	2	2	2	2	2	2	2	2	2	2	2	2	2	2	2	2	2	2	2	2	2	8	1	1	161.1	72.9	1	47
1	49.4	47.3	51.2	56.4	3	1	2	2	2	2	2	2	2	2	2	2	2	2	2	2	1	2	2	1	2	2	2	2	8	1	1	150	63.2	2	56
1	36	43	43	45	2	1	2	2	2	2	2	2	2	2	2	2	2	2	2	2	2	2	2	1	2	2	1	2	4	2	1	155.6	68	2	58
1	10	12	11	15	2	2	2	2	2	2	2	1	2	2	2	1	1	1	2	2	2	2	2	1	2	2	2	2	6	2	1	155.6	68	2	55
1	10.6	25	11.2	25.8	1	2	1	2	2	2	2	1	2	2	2	2	2	2	2	2	2	1	2	2	2	2	1	2	1	1	1	169	80.2	2	46
1	31	37	31	34	1	2	2	2	2	1	2	1	2	2	2	2	2	2	2	2	2	2	2	1	2	1	1	2	6	1	1	168.9	80.1	1	56
1	35.5	44.8	41.5	46	2	1	2	2	2	2	2	2	2	2	2	2	2	2	2	2	2	2	2	2	2	2	2	2	8	2	2	163	74.6	1	58
1	30	31	30	30	3	1	2	2	2	2	2	2	2	2	2	2	2	2	2	2	2	2	2	1	2	2	1	2	4	2	1	164.2	75.7	1	46
1	26.5	20.5	24.5	24.5	1	1	2	2	2	2	2	2	2	2	2	2	2	2	2	2	2	2	2	1	2	2	2	2	7	2	1	168.8	80	1	63
1	19	24	18	25	2	1	2	2	2	2	2	1	2	2	2	2	2	2	2	2	1	2	2	1	2	2	2	2	4	2	1	151	64	2	81
2	27	28	28.5	26.5	1	1	2	2	2	2	2	2	2	2	2	2	2	2	2	2	1	2	2	2	2	2	2	2	5	2	1	154.5	67	2	63
1	32	35	33	36	2	2	2	2	2	2	2	2	2	2	2	2	2	2	2	2	2	2	2	2	2	2	2	2	6	1	1	166.5	77.8	1	72
1	6	7	11	12	1	1	2	2	2	2	2	2	2	2	2	2	2	2	2	2	2	2	2	2	2	2	2	2	8	2	1	165	76.4	1	62
1	39	46.5	45	48.5	2	1	2	2	2	2	2	1	2	2	2	2	2	2	2	2	2	2	2	1	2	2	2	2	8	1	2	158.4	70.4	2	55
1	28	29.5	29	30	2	1	2	2	2	2	2	#NULL!	2	2	2	2	2	2	2	2	#NULL!	#NULL!	2	1	2	2	2	2	8	2	1	163.5	75	2	47
1	54	50	50	50	3	1	2	2	2	2	2	2	2	2	2	2	2	2	2	2	2	2	2	2	2	2	2	2	8	1	1	156.5	68.7	2	62
1	21	26	20	25	2	1	2	1	2	2	2	2	#NULL!	2	2	1	2	2	2	2	1	2	2	1	1	2	2	2	4	2	1	160	71.8	2	56
1	44.5	46.2	52.5	48.5	3	1	2	2	2	2	2	2	2	2	2	2	2	2	2	2	2	2	2	2	2	2	2	2	5	2	1	163.2	74.7	2	55
1	28	30	32	32	1	1	2	2	2	2	2	2	2	2	2	2	2	2	2	2	2	2	2	2	2	2	2	2	8	2	1	147	60.6	2	73
1	37	36	35	36	2	1	2	2	2	2	2	1	2	2	2	2	2	2	2	2	2	2	2	2	2	2	1	2	8	2	1	158	70	2	63
2	23	17	24	17.5	2	1	2	2	2	2	2	2	2	2	2	2	2	2	2	2	2	2	2	2	2	2	2	2	7	2	1	158	70	1	48
1	51	55	54	59	2	1	2	2	2	1	2	2	2	2	2	2	2	2	2	1	2	2	2	2	2	2	2	2	8	2	2	163	74.5	1	57
1	30.5	36	31	35.5	1	1	2	2	2	2	2	2	2	2	2	2	2	2	2	2	2	2	2	2	1	2	2	2	7	2	1	163	74.5	2	59
1	28.5	34	35.5	36	3	1	2	2	2	2	2	1	2	2	2	2	1	2	2	2	1	2	2	1	2	1	2	2	6	1	1	163	74.5	1	48
1	50.1	47.2	49.9	48.2	2	1	2	2	2	2	2	1	2	2	2	2	2	2	2	2	2	2	2	1	2	1	2	2	7	1	2	168.6	79.7	1	64
1	44.5	41.5	51	47	2	1	2	2	2	1	2	2	2	2	2	2	2	2	2	2	2	2	2	2	2	2	2	2	6	1	1	168.5	79.6	1	46
1	31	33	32	33	1	1	2	2	2	2	2	2	2	1	2	2	2	2	2	2	2	2	2	1	2	2	2	2	6	2	1	149.8	62.9	2	56
1	42	42	43	45.5	3	1	2	2	2	2	2	2	2	2	2	2	2	2	2	2	2	2	2	2	2	2	2	2	6	1	1	172.5	83.4	1	71
1	28	27	28	29	1	2	2	2	1	1	2	2	2	2	2	2	2	2	2	2	1	2	2	2	2	2	1	2	2	2	1	172.5	83.4	1	45
1	31	37.5	33	34	2	1	2	2	2	2	2	2	2	2	2	2	2	2	2	2	2	2	2	2	2	2	1	2	8	1	1	154.5	66.9	2	58
1	50	51	53	55	3	1	2	2	2	2	2	2	2	2	2	2	2	2	2	2	2	2	2	2	1	2	2	2	6	2	1	166.3	77.5	1	54
1	44	46	44	45	2	1	2	2	2	2	2	2	2	2	2	2	2	2	2	2	2	2	2	1	2	2	2	2	7	1	2	152.3	65	2	57
1	20.9	21.9	22	23.5	1	1	2	2	2	2	2	2	2	2	2	2	2	2	2	2	2	2	2	1	2	2	2	2	5	2	1	154.4	66.8	2	53
1	48	51	51	52	3	1	2	2	2	2	2	1	1	2	2	2	1	2	2	2	2	2	2	1	2	2	2	2	7	1	2	175	85.8	1	57
1	25	24	25	25	1	2	2	2	2	2	2	2	2	2	2	1	2	2	2	2	2	2	2	2	2	2	2	2	6	1	1	149.6	62.7	2	57
1	20.2	19.3	23.5	20.1	3	1	2	2	1	2	2	1	2	2	2	2	2	2	2	2	2	2	2	1	2	2	2	2	5	2	1	154.3	66.7	2	53
1	39	42	45	43	3	1	2	2	2	2	2	2	2	2	2	2	2	2	2	2	2	2	2	2	2	2	2	2	8	2	1	171.2	82.1	1	55
1	40	42	40	43	2	2	2	2	2	2	2	2	2	2	2	2	2	2	2	2	2	2	2	2	2	2	2	2	7	1	2	158.2	70.1	2	56
1	20	24	24	25.4	1	1	2	2	2	2	2	#NULL!	2	2	2	2	2	2	2	2	2	2	2	1	2	2	1	2	8	2	1	155.7	67.9	2	61
1	17	18	14	17	2	1	2	2	2	2	2	2	#NULL!	2	2	1	2	2	2	2	2	2	2	1	2	2	2	2	7	2	2	164.4	75.7	1	55
1	44	48	45	47	3	1	2	2	2	2	2	2	1	2	2	2	2	2	2	1	2	2	2	2	2	2	2	2	9	1	1	161	72.6	2	61
1	30	35	40	40	2	1	2	2	2	2	2	2	2	2	2	1	2	2	2	2	2	2	2	2	2	1	2	2	4	1	1	153.4	65.9	2	57
1	32	39	37.2	40.2	3	1	2	2	2	2	2	2	2	1	2	2	2	2	2	2	2	2	2	2	2	2	2	2	6	2	1	154.1	66.5	2	49
1	24	29.5	20	29	3	1	2	2	2	2	2	2	2	2	2	2	2	1	2	2	2	2	2	1	2	2	2	2	5	2	2	145.4	59.2	2	76
1	34	34	31	35	2	1	2	2	2	2	2	1	1	1	2	2	1	2	2	2	1	2	2	2	2	2	1	2	5	2	1	158.9	70.7	1	62
1	56.1	61.1	54.1	61.2	2	1	2	2	2	2	2	2	2	2	2	2	2	2	2	2	2	2	2	2	2	2	2	2	6	1	1	164	75.3	1	57
1	27.5	28.5	28.5	28.5	2	1	2	2	2	2	2	1	2	1	2	2	2	1	2	2	2	2	2	1	2	2	1	1	6	2	1	168.3	79.3	1	73
1	29	23	20	22	2	1	2	2	2	2	2	1	2	2	2	2	2	1	2	2	2	2	2	1	2	2	2	1	8	1	2	157	69	1	64
1	22	28	24	25	2	1	2	2	2	2	2	2	2	2	2	1	2	2	1	2	2	2	2	1	2	2	2	2	6	1	1	165.1	76.3	1	51
1	26	29	29	35	3	1	2	2	2	2	2	2	2	2	2	2	2	2	2	2	2	2	2	2	2	2	2	2	9	2	1	155.3	67.5	2	66
1	30.5	29.5	31	31.5	3	1	2	2	2	2	2	2	2	2	2	2	2	2	2	2	2	2	2	1	2	2	2	2	6	1	1	148	61.3	2	55
1	8.5	15.5	12.5	12.5	1	1	2	2	2	2	2	2	2	2	2	2	2	2	2	2	1	2	2	1	2	2	2	2	4	2	1	156.7	68.7	2	51
1	39	42.5	41.5	45.8	3	1	2	2	2	2	2	2	1	2	2	1	2	2	2	2	1	2	2	2	2	2	2	2	5	1	1	160.2	71.8	1	69
1	28.5	24.5	26.5	20.5	1	2	2	2	2	1	2	2	2	2	2	2	2	2	2	2	2	2	2	2	1	2	2	2	3	1	1	157.5	69.4	2	64
1	29	28	28	28	1	1	2	2	2	2	2	1	2	2	2	2	1	2	2	2	1	2	2	2	2	2	1	2	2	2	1	155.1	67.3	2	62
1	36.5	38.5	40	39	3	1	2	2	2	2	2	2	2	2	2	2	2	2	2	2	2	2	2	1	2	2	2	2	6	2	2	164.5	75.7	1	59
1	27	30.2	28.9	30.3	3	1	2	2	2	2	2	1	2	2	2	2	2	2	2	1	2	2	2	2	2	2	2	2	7	2	2	150.9	63.7	2	74
1	20	18.5	24.5	22	1	1	2	2	2	2	2	2	2	2	2	2	2	2	2	2	2	2	2	2	2	2	2	2	8	2	1	148.4	61.6	2	45
1	29	30	28	30	2	2	2	2	2	2	2	2	2	2	2	2	2	1	2	1	1	2	2	1	2	2	2	2	8	2	1	147.2	60.6	2	63
1	29	34	25.5	31.2	2	1	2	2	2	2	2	2	2	2	2	2	2	2	2	2	2	2	2	1	2	2	2	2	7	2	1	168.5	79.4	2	54
1	39	40	35	35	3	1	2	2	2	2	2	2	2	2	2	2	2	2	2	2	2	2	2	2	2	2	2	2	6	2	1	148.3	61.5	2	61
1	29	30	29	30	2	1	2	2	2	2	2	2	2	2	2	2	2	2	2	2	2	2	2	2	2	2	2	2	7	2	1	159.8	71.4	2	61
2	40	43	42	46	3	1	2	2	2	2	2	2	2	2	2	2	2	2	2	2	2	2	2	1	2	2	2	2	5	1	1	146.5	60	2	60
1	29	28	29	28	3	1	2	2	2	2	2	2	2	2	2	2	2	2	2	2	2	2	2	2	2	2	2	2	5	2	1	162.7	74	1	72
1	38.5	45.5	38.5	48	2	1	2	2	2	2	2	2	2	2	2	2	2	2	2	2	2	2	2	2	2	2	2	2	8	1	1	167.9	78.8	1	54
1	20	21.5	22	23	3	1	2	2	2	2	2	2	2	2	2	2	2	2	2	2	1	2	2	1	2	2	1	2	6	2	2	165	76.1	1	45
1	55.5	59	61.5	60	3	1	2	2	2	2	2	1	2	1	2	2	2	2	2	2	2	2	2	2	2	2	2	2	7	1	1	158.5	70.2	2	48
1	18	22	20	20	2	1	2	2	2	2	2	2	#NULL!	2	2	2	2	2	2	2	2	2	2	2	2	2	2	2	7	2	1	166	77	1	46
2	19.5	13.2	17.5	14.5	1	1	2	2	2	2	2	2	2	2	2	1	2	1	2	2	1	2	2	2	1	2	1	2	4	1	2	156	68	2	56
1	39	35	25	31	1	1	2	2	2	2	2	2	#NULL!	#NULL!	2	2	2	1	2	2	1	2	2	2	2	2	2	2	7	2	1	148.6	61.7	1	67
1	30	30	25	34	3	1	2	2	2	2	2	2	2	2	2	2	2	2	2	2	2	2	2	1	2	2	2	2	8	2	1	159.3	70.9	2	64
1	20	24	18	24	3	1	2	2	2	2	2	2	2	2	2	2	2	2	2	2	2	2	2	2	2	2	2	2	7	2	1	158.4	70.1	1	46
1	26.8	27	29	30	3	1	2	2	2	2	2	2	2	2	2	2	2	1	2	2	1	2	2	2	1	2	2	2	8	2	1	154.4	66.6	2	60
2	30	35	35	35	3	1	2	2	2	2	2	2	2	2	2	2	2	2	2	2	2	2	2	2	2	2	2	2	7	2	1	157.5	69.3	2	73
1	26.1	31.5	28.5	33	2	1	2	2	2	2	2	2	2	2	2	2	2	2	2	2	1	2	2	1	1	2	2	2	5	1	2	168.8	79.6	1	56
1	29	30	30	25	2	1	2	2	2	2	2	2	2	2	2	2	2	2	2	2	2	2	2	1	2	2	2	2	6	2	1	168.7	79.5	1	47
1	37	39	19	41	2	1	2	2	2	2	2	2	2	2	2	2	2	2	2	2	2	2	2	2	2	1	2	2	7	2	1	160.1	71.6	2	71
1	30	28	30	30	2	1	2	2	2	2	2	2	2	2	2	2	2	2	2	2	2	2	2	2	2	2	2	2	8	1	1	165.6	76.6	1	55
1	34.5	34	34.5	34.5	2	1	2	2	2	2	2	2	2	2	2	2	2	2	2	2	2	2	2	2	2	2	2	2	8	1	2	152.9	65.3	2	63
2	48.9	46	47.8	48.5	1	1	2	2	2	2	2	2	2	2	2	2	2	2	2	2	1	2	2	2	2	2	2	2	7	1	1	161	72.4	2	48
1	40	43	40	42	2	1	2	2	1	2	2	1	2	2	2	2	2	2	2	2	2	2	2	2	2	1	2	2	7	1	2	163.1	74.3	2	56
2	52	30	39	35	2	1	2	2	2	2	2	2	2	2	2	2	2	1	2	2	2	2	2	1	2	2	2	2	7	2	2	168.5	79.3	1	61
1	40	48	38	48	2	1	2	2	2	2	2	2	2	2	2	2	2	2	2	1	2	2	2	2	2	2	2	2	7	1	2	160	71.5	1	62
1	21	17	14	18	3	1	2	2	2	2	2	#NULL!	#NULL!	1	2	2	1	1	2	1	1	2	2	1	2	2	2	2	6	1	1	145.1	58.8	1	79
1	30	36	34	39	3	1	2	2	2	2	2	2	2	2	2	2	2	1	2	2	2	2	2	2	2	2	2	2	8	1	2	168.4	79.2	1	45
1	15	12	14	14	2	1	1	2	1	2	2	2	2	1	#NULL!	#NULL!	2	2	2	2	1	2	2	2	2	2	1	#NULL!	10	2	1	158.1	69.8	2	54
2	20	24	26	29	2	1	2	2	2	2	2	2	2	2	2	2	2	2	2	2	2	2	2	2	2	2	2	2	7	2	1	144	57.9	2	71
1	9	10	14	15	1	1	2	2	1	2	2	1	2	2	2	2	2	2	2	1	2	2	2	2	2	2	2	1	#NULL!	2	1	156.4	68.3	2	67
1	42	44	44	45	3	1	2	2	2	2	2	2	2	2	2	2	2	2	2	2	2	2	2	1	2	2	2	2	4	2	1	168	78.8	1	57
1	35	31	32	35	2	1	2	2	2	1	2	2	2	2	2	2	2	1	2	2	2	2	2	2	2	2	2	2	8	1	1	149.5	62.4	2	58
1	54.2	49.5	57	53	1	1	2	2	2	2	2	2	2	2	2	2	2	2	2	2	2	2	2	2	2	2	2	2	10	1	1	152	64.5	2	57
1	29	30	29	30	1	1	2	2	2	2	2	1	2	2	2	1	2	1	2	2	2	2	2	1	2	2	1	2	7	2	1	152	64.5	2	68
1	26	21	27	29	3	1	2	2	2	2	2	2	2	2	2	2	2	2	2	2	2	2	2	2	2	2	1	2	5	2	2	157	68.8	2	53
1	28	30	28	23	3	1	2	2	2	2	2	2	#NULL!	2	2	2	2	2	2	2	2	2	2	2	2	2	2	2	6	2	1	160.5	71.9	1	74
1	25.5	21.5	26.5	24.5	1	1	2	2	1	1	2	2	2	2	2	2	2	2	2	2	2	2	1	2	2	2	2	2	8	1	1	167.5	78.3	1	53
1	19	20	20.5	20	3	1	2	2	2	2	2	1	2	2	2	2	2	2	2	2	2	2	2	2	2	2	2	2	8	2	1	160.4	71.8	1	62
1	36	45	36	42	3	1	2	2	2	2	2	2	2	2	2	2	2	2	2	2	2	2	2	2	2	2	2	2	8	1	2	166	76.9	1	66
1	29.5	28.5	25	27.5	2	1	2	2	1	2	2	2	2	2	2	2	2	2	2	2	2	2	2	2	2	2	2	2	7	1	2	160.3	71.7	2	52
1	22	24	25.5	28.5	2	1	2	2	2	2	2	2	2	2	2	2	2	2	2	2	2	2	2	2	2	2	2	2	8	2	1	142.3	56.5	2	70
1	30	37	32	38	3	1	2	2	2	2	2	2	2	2	2	2	2	2	2	2	2	2	2	2	2	2	2	2	8	1	2	167.2	78	1	72
1	12	18	18	20	2	1	2	2	2	2	2	2	2	2	2	2	2	2	2	2	2	2	2	1	2	2	2	2	7	2	1	154.5	66.6	2	49
1	35	42	39	42	3	1	2	2	2	2	2	2	2	2	2	2	2	2	2	2	2	2	2	2	2	2	2	2	5	1	1	167	77.8	1	57
1	51	50.5	50.5	50	3	1	2	2	2	2	2	2	2	2	2	2	2	2	2	2	2	2	2	2	2	1	2	2	8	2	1	170	80.6	1	53
1	35.1	33	36.1	31.2	3	1	2	2	2	2	2	2	2	2	2	2	2	2	2	2	2	2	2	2	2	2	2	2	5	1	1	166.7	77.5	1	72
1	10	21	14.5	16	1	2	2	1	2	1	2	2	2	2	2	2	2	1	2	2	2	2	2	2	2	2	2	2	3	1	2	161.9	73.1	2	48
1	30	36	33.8	34.2	3	1	2	2	2	2	2	2	2	2	2	1	2	2	2	1	2	2	2	1	2	2	2	2	8	1	1	156.5	68.3	2	59
1	30	30	30	35	3	1	2	2	2	2	2	1	2	2	2	2	2	2	2	2	2	2	2	2	2	2	2	2	5	1	2	157.3	69	2	51
1	37.5	39	39.5	40	2	1	2	2	2	2	2	1	2	2	2	2	2	2	2	2	2	2	2	2	2	2	2	#NULL!	5	2	1	158.1	69.7	2	59
1	34	45	35	50	3	1	2	2	2	2	2	2	2	#NULL!	2	2	2	2	2	2	2	2	2	1	2	2	2	2	9	2	1	158.1	69.7	1	74
1	45.2	49.5	51.5	53.5	3	1	2	2	2	2	2	2	2	2	2	2	2	2	2	2	2	2	2	2	2	2	2	2	7	1	2	174.8	85.2	1	45
1	29	35	29	38	3	1	2	1	2	2	2	2	2	2	2	2	2	2	2	2	2	2	2	1	2	1	2	2	4.5	1	2	171.6	82.1	1	63
1	41.2	16.2	29.1	10.3	2	1	2	2	1	1	2	2	2	2	2	2	2	2	2	2	2	2	2	1	2	2	2	2	8	1	1	155.6	67.5	2	54
1	30	25	23.5	30	2	1	2	2	2	2	2	1	2	2	2	2	2	2	2	2	2	2	2	2	2	2	2	2	7	2	2	155.5	67.4	2	54
1	45	48	44	49	3	1	2	2	2	2	2	2	2	2	2	2	2	2	2	2	2	2	2	2	2	1	2	2	7	2	1	148.9	61.8	2	66
1	5	8	8	9	2	1	2	2	2	2	2	2	2	2	2	1	2	1	2	1	1	2	2	1	2	2	2	2	6	1	2	166	76.8	2	54
1	37.7	47.5	42.5	46.5	2	1	2	2	2	2	2	2	2	2	2	2	2	2	2	2	1	2	2	2	2	2	2	2	7	1	1	152.6	64.9	2	59
1	38	38.5	42.5	38.5	2	1	2	2	2	2	2	2	2	2	2	2	2	2	2	2	2	2	2	2	2	2	2	2	5	1	1	155.4	67.3	2	59
1	37.8	34.5	37.3	37.2	3	1	2	2	2	1	2	2	2	1	2	1	2	1	2	1	1	2	2	1	2	1	2	2	6	1	2	158.6	70.1	1	82
1	29.8	31	30	29.9	2	2	2	2	2	2	2	2	2	1	2	2	2	2	2	2	2	2	2	2	2	2	2	2	6	2	1	150	62.7	2	60
1	27	26	29	26	2	1	2	2	2	2	2	2	2	2	2	2	2	2	2	2	2	2	2	2	2	2	2	2	6	2	1	156.9	68.6	2	53
1	35	34	38.6	34.8	2	1	2	2	2	2	2	1	2	2	2	2	2	1	2	2	1	2	2	2	2	2	2	2	10	2	1	157.6	69.2	2	45
1	39	27	27	29	3	1	2	2	2	1	2	2	2	2	2	1	1	2	2	2	1	2	2	2	2	2	2	2	6	1	2	160.2	71.5	2	51
1	28	29	29	30	3	1	2	2	2	2	2	2	2	2	2	1	2	2	2	2	1	2	2	2	2	2	1	2	8	2	1	154.5	66.5	2	45
1	28	33	28	34	1	1	2	2	2	2	2	2	2	2	2	2	2	2	2	2	2	2	2	1	2	2	2	2	8	2	1	157.5	69.1	2	54
1	32.1	28.8	33.2	33.2	2	1	2	2	1	1	2	2	2	2	2	2	2	2	2	2	1	2	2	2	2	2	2	2	8	2	1	164.2	75.1	1	53
1	33.5	30	38	34	2	1	2	2	2	2	2	2	2	2	2	2	2	2	2	2	2	2	2	2	2	2	2	2	7	2	1	166.7	77.4	1	46
1	36	37	42	40	3	1	2	2	2	2	2	1	2	2	2	2	2	2	2	2	2	2	2	2	2	2	2	2	7	1	1	163	74	1	74
1	11	17	12	12	2	1	2	2	2	1	2	1	2	1	2	2	2	2	2	1	1	2	2	2	2	2	2	2	3	1	2	163	74	1	51
1	41	42	46	41	3	1	2	2	2	2	2	1	1	2	2	2	2	2	2	2	2	2	2	2	2	1	2	2	7	1	2	171.9	82.3	1	48
1	29	29	29	35	3	1	2	2	2	2	2	2	2	2	2	2	2	2	2	2	2	2	2	2	2	2	2	2	8	2	1	148	61	2	59
1	32.4	29.6	30.6	36.4	1	1	2	2	2	1	2	2	2	2	2	1	2	2	2	2	2	2	2	1	1	2	1	2	4	1	1	164	74.9	1	64
1	26	30	27	32	2	1	2	2	2	2	2	2	2	2	2	2	2	2	2	2	2	2	2	2	2	2	2	2	7	2	1	152.9	65.1	2	64
2	21.4	19.8	22.4	19.4	1	1	2	2	2	2	2	2	2	2	2	2	2	2	1	2	2	2	2	1	2	2	2	2	7	2	1	152.9	65.1	2	60
1	26	30	29	39	3	1	2	2	2	2	2	2	2	2	2	2	2	2	2	2	2	2	2	2	2	2	2	2	7	2	1	157.3	68.9	2	52
2	23	22	20.5	22	2	1	2	2	1	2	2	1	1	1	2	1	2	2	2	2	1	2	2	2	1	2	1	2	4	2	1	144.7	58.3	2	56
1	28	26	26	28	3	2	2	2	2	2	2	2	2	2	2	2	2	2	2	2	2	2	2	2	2	2	2	2	6	2	2	154.2	66.2	2	57
1	20	24.6	22.4	24.8	1	2	2	2	2	2	2	2	1	2	2	2	2	1	2	2	1	2	2	2	2	2	1	2	2	2	1	147.9	60.9	2	69
1	30	30	30	30	3	1	2	2	2	2	2	2	2	2	2	2	2	1	2	2	2	2	2	2	2	2	2	2	5	2	2	173.6	83.9	1	52
1	30	34	37	30	1	1	2	2	1	1	2	2	2	2	2	2	2	2	2	2	2	2	2	2	2	2	2	2	6	2	1	155.6	67.4	2	56
1	28.5	25	32	34.5	1	1	2	2	2	2	2	2	2	2	2	2	2	2	2	2	2	2	2	2	2	2	2	2	7	2	2	161.5	72.6	2	50
1	6	7	4	5	1	2	2	2	2	2	2	2	2	2	2	2	2	2	2	2	2	2	2	2	2	2	2	2	8	2	1	162.5	73.5	2	55
2	52	40	49	49	2	1	2	2	2	2	2	2	2	2	2	2	2	2	2	2	1	2	2	1	2	2	2	2	6	1	1	157	68.6	2	55
1	40	42	42	45	3	1	2	2	2	2	2	2	#NULL!	2	2	2	2	2	2	2	2	2	2	1	2	2	1	2	6	2	1	157	68.6	2	65
1	26	28	24	28	1	1	2	2	2	2	2	2	2	2	2	2	2	2	2	2	2	2	2	2	2	2	2	2	6	2	1	159.5	70.8	1	67
1	28	24	24	25	3	1	2	2	2	2	2	2	2	2	2	2	2	2	2	2	1	2	2	2	2	2	2	2	6	1	2	154	66	2	73
1	11	8	13	11	2	2	2	2	2	2	2	2	2	2	2	2	2	2	2	2	2	2	2	2	2	2	2	2	6	2	1	164.5	75.3	2	46
1	30	40	39	40	1	1	2	2	1	2	2	2	2	2	2	2	1	2	2	2	2	2	2	1	2	2	1	2	6	1	2	168.3	78.8	1	56
1	19	21	22	24	1	2	1	2	2	2	2	2	2	2	2	2	2	2	2	2	2	2	2	2	2	2	2	2	8	2	1	156	67.7	2	46
1	28	29.5	28.5	28	3	1	2	2	1	1	2	2	2	2	2	2	2	2	2	1	2	2	2	1	2	2	2	2	9	2	1	157.5	69	2	52
1	24	33	33	37	3	1	2	2	2	2	2	2	2	2	2	2	2	2	2	2	2	2	2	1	2	2	2	2	8	1	2	166.5	77.1	1	47
1	30	35	31	37.5	3	1	2	2	2	2	2	1	#NULL!	2	2	2	2	2	2	2	2	2	2	2	2	2	2	2	7	2	1	153.7	65.7	2	54
1	23	26	22.5	26.5	3	1	2	2	2	2	2	2	2	2	2	2	2	2	2	2	2	2	2	2	2	2	2	2	6	2	1	153.7	65.7	2	49
1	19	22	21	24	2	1	2	2	2	2	2	2	2	2	2	1	2	2	2	2	2	2	2	1	2	2	2	2	9	2	2	151	63.4	2	49
1	46	46	46	46	2	1	2	2	2	2	2	2	2	2	2	2	2	2	2	2	2	2	2	2	2	2	2	2	8	1	2	171.1	81.4	1	47
1	50	50	45	50	2	1	2	2	2	2	2	2	2	2	2	1	2	2	2	2	1	2	2	2	2	2	2	2	4	1	1	156.5	68.1	2	55
2	20	20.5	19	22	2	1	2	2	2	2	2	2	2	2	2	2	2	2	2	2	2	2	2	2	2	2	1	2	8	2	1	152.9	65	2	62
1	21	20	21	25	2	1	2	2	2	2	2	2	2	2	2	2	2	2	2	1	2	2	2	2	2	2	2	2	8	2	1	148	60.9	2	49
2	18.5	14.3	19.5	14.4	2	1	2	2	2	2	2	2	2	2	2	1	2	2	2	2	1	2	2	2	1	2	2	2	10	1	1	158	69.4	1	54
1	24.5	22.5	25	22.5	2	1	2	2	2	2	2	2	2	2	2	2	2	2	2	2	2	2	2	1	2	2	2	2	6	2	1	155.6	67.3	2	46
1	26	34	26	35	1	1	2	2	2	2	2	2	2	2	2	2	2	2	2	2	2	2	2	1	2	1	2	2	7	2	1	161.5	72.5	1	57
1	20	22	21	24	1	1	2	2	1	2	2	2	2	2	2	2	2	2	2	2	1	2	2	2	2	2	2	2	9	2	1	131	47.7	2	61
1	28	38	30	36	2	1	2	2	2	1	2	1	2	2	2	1	2	1	2	1	2	2	2	1	2	2	1	2	5	1	1	172.5	82.7	1	47
1	35	40	39	41	3	1	2	2	2	2	2	2	2	2	2	2	2	2	2	2	2	2	2	2	2	2	2	2	6	2	1	159.5	70.7	1	60
1	21	20.5	20.5	23	2	1	2	2	2	2	2	1	2	2	2	2	2	2	2	2	2	2	2	2	2	2	2	2	8	1	2	151.4	63.7	2	66
1	28.5	21	27.5	27.3	1	1	2	2	1	1	2	1	2	2	2	2	2	2	2	2	1	2	2	1	2	2	2	2	5	2	1	160.2	71.3	2	48
1	30	33	30	34	3	1	2	2	2	2	2	2	2	2	2	2	2	2	2	2	2	2	2	1	2	2	2	2	8	2	1	168	78.4	1	47
2	26.5	21.5	26	22.5	3	1	2	2	2	2	2	1	2	2	2	2	2	2	2	2	1	2	2	2	2	2	2	2	7	2	1	168	78.4	1	57
1	36.2	39.9	38.8	42.1	2	1	2	2	2	2	2	2	2	2	2	2	2	2	2	2	2	2	2	1	2	2	2	2	5	1	1	145	58.4	2	65
1	30	38	30	39	3	1	2	2	2	2	2	2	2	2	2	2	2	2	2	2	1	2	2	2	2	2	2	2	6	2	2	166.5	77	1	64
1	19	14.9	15.1	16	1	1	2	2	2	2	2	2	2	2	2	2	2	2	2	2	2	2	2	2	2	2	2	2	8	2	1	146	59.2	2	51
1	45	49	49	44	3	1	2	2	2	2	2	2	2	2	2	2	2	2	2	2	2	2	2	2	2	2	2	2	6	1	1	161.8	72.7	1	62
1	50	50	50	50	3	1	2	2	2	2	2	1	2	1	2	2	2	2	2	2	2	2	2	2	2	2	2	2	5	2	1	149.3	61.9	2	45
1	36	35	36	34	2	1	2	2	2	2	2	2	2	2	2	2	2	2	2	2	2	2	2	2	2	2	2	2	8	1	1	149.3	61.9	2	61
1	27.5	31.5	31.5	27	1	1	2	2	2	2	2	2	2	2	2	1	2	2	2	2	1	2	2	1	2	2	2	2	4	2	1	166.2	76.7	1	57
1	25.1	26	24.8	27.2	3	1	2	2	2	2	2	1	2	2	2	2	2	2	2	2	2	2	2	2	2	2	1	2	7	2	1	153	65	2	55
1	10.5	17	17	19.5	3	1	2	2	1	2	2	2	2	2	2	2	2	1	2	2	2	2	2	2	2	2	1	2	6	2	1	153	65	1	73
1	35	30	31	34	1	1	2	2	2	2	2	2	2	2	2	2	2	2	2	2	2	2	2	2	2	2	2	2	3	1	1	147	60	2	88
1	48	44	46.5	47	3	1	2	2	2	2	2	2	2	2	2	2	2	2	2	2	1	2	2	2	2	2	1	2	7	2	1	166.1	76.6	1	57
1	24.5	23	25	22	2	1	2	2	2	2	2	2	2	2	2	2	2	2	2	1	2	2	2	2	2	2	2	2	10	1	1	156.5	68	2	47
1	32	36	32	35	2	2	2	2	2	2	2	2	2	2	2	1	2	2	2	2	2	2	2	2	1	2	2	2	4	1	1	153.6	65.5	2	57
2	28	25	30	25	2	1	2	2	2	2	2	2	2	2	2	2	1	2	2	2	1	2	2	1	2	2	2	2	5	2	2	170.6	80.8	1	57
1	8.1	9.2	11.1	10.5	1	2	2	2	2	1	2	2	2	2	2	1	2	2	2	2	2	2	2	2	2	2	1	2	8	2	1	155.7	67.3	1	58
1	27.5	33.5	29.5	35.5	1	1	2	2	2	2	2	1	2	2	2	2	2	2	2	2	2	2	2	2	2	2	2	2	8	2	1	157.2	68.6	2	47
1	30	30	29	30	1	1	2	2	2	2	2	2	2	2	1	2	2	1	2	2	1	2	2	2	2	1	2	2	3	2	1	148	60.8	2	65
1	29	31	29	32	3	1	2	2	2	2	2	2	2	2	2	2	2	2	2	2	2	2	2	1	2	1	2	2	5	1	1	148	60.8	2	51
2	22.5	24.5	23.5	23.5	1	1	2	2	2	2	2	1	1	2	2	2	2	2	2	2	1	2	2	1	2	2	1	2	3	1	1	153.5	65.4	1	48
1	33.1	34.2	37.8	36.5	2	1	2	2	2	2	2	2	2	2	2	2	2	2	2	2	1	2	2	1	2	2	2	2	8	2	1	164.6	75.2	1	67
1	30.5	30.5	31.5	35.5	3	1	2	1	1	1	2	2	2	1	2	2	2	2	2	2	2	2	2	2	2	2	2	2	7	2	1	150.3	62.7	2	69
2	35	41	37	37.5	2	1	2	2	2	2	2	2	2	2	2	2	2	2	2	2	2	2	2	1	2	1	1	2	8	1	1	151.5	63.7	2	65
1	46	48.5	43	44	2	1	2	2	1	1	2	2	2	2	2	2	2	2	2	2	2	2	2	2	2	2	2	2	7	1	1	164.5	75.1	1	73
1	35	40	35	38	2	2	2	2	2	2	2	1	2	2	2	2	2	2	2	2	2	2	2	1	2	2	2	2	8	1	2	164.5	75.1	2	45
1	35	37	36	39	2	1	2	2	2	2	2	2	2	2	2	2	2	2	2	2	2	2	2	2	2	1	2	1	6	2	1	164.5	75.1	1	57
1	20	15	16	15	2	1	2	2	2	2	2	2	2	2	2	2	2	2	2	1	2	2	2	2	2	2	2	2	8	2	1	157.8	69.1	1	45
1	26.5	30.5	26.5	31.2	3	1	2	2	2	2	2	1	2	2	2	2	2	2	2	2	2	2	2	2	2	2	2	2	8	2	2	165.6	76.1	1	57
1	24	12	28	20	2	1	2	2	2	2	2	2	2	2	2	2	2	1	2	2	1	1	2	2	2	2	2	2	6	2	1	165.6	76.1	1	45
1	20	21	19	21	3	1	2	2	2	2	2	1	2	2	2	2	2	2	2	2	2	2	2	2	2	2	2	2	8	2	1	149	61.6	2	67
1	4.5	3.1	5.8	5.6	1	2	2	2	2	2	2	2	2	2	2	1	2	2	2	1	2	2	2	2	1	2	2	2	7	1	1	163.2	73.9	2	58
1	16	16	17	19	1	1	2	2	2	2	2	2	2	2	2	2	2	2	2	2	1	2	2	2	2	2	2	2	4	2	1	153.3	65.2	2	51
2	24.8	19.8	23.2	24.8	1	1	2	2	2	2	2	2	2	2	2	2	2	2	2	2	1	2	2	1	2	2	2	2	4	1	2	168	78.3	1	54
1	41	49	44	49	3	1	2	2	2	2	2	2	2	2	2	2	2	2	2	2	2	2	2	2	2	2	2	2	8	1	1	155.3	66.9	2	56
1	27	32	29	29	2	1	2	2	2	2	2	2	2	2	2	1	2	1	2	2	2	2	2	1	2	2	2	2	8	1	1	154.5	66.2	2	60
1	38	42	40	45	3	1	2	2	2	2	2	1	2	2	2	2	2	2	2	2	2	2	2	2	2	1	2	2	6	2	1	144	57.5	2	56
1	39	32	40	34	3	1	2	1	2	2	2	2	2	2	2	1	2	2	2	2	2	2	2	2	2	2	2	2	6	1	1	167.4	77.7	2	64
1	15	20	19	20.5	1	2	2	2	2	2	2	2	2	2	2	2	2	2	2	1	1	2	2	1	2	2	2	2	6	1	2	157.3	68.6	1	52
2	25	34	23	25	1	1	2	2	2	2	2	1	2	2	2	2	2	2	2	2	1	2	2	1	2	2	2	2	6	1	1	146.5	59.5	2	60
1	38	52	41	51	3	1	2	2	2	2	2	2	2	2	2	2	2	2	2	2	2	2	2	2	2	2	1	2	3	2	1	150.4	62.7	2	54
1	54	52	53	52	3	1	2	2	2	2	2	2	2	1	2	2	2	2	2	2	2	2	2	2	2	2	2	2	7	1	1	172	82	1	50
2	26	28	24	25	3	1	2	2	2	2	2	2	2	2	2	2	2	2	2	1	2	2	2	2	2	2	2	2	8	1	1	161.4	72.2	1	63
1	45	52	48	53	3	1	2	2	2	2	2	1	2	2	2	2	2	2	2	2	2	2	2	2	2	2	2	2	6	1	1	157.9	69.1	2	48
1	52	55	48	55	3	1	2	2	2	2	2	2	2	2	2	2	2	2	2	2	2	2	2	2	2	2	2	2	6	1	2	178	87.8	1	47
1	36	38	38	42	2	1	2	2	2	1	2	2	2	1	2	2	2	2	2	1	2	2	2	1	2	2	2	2	8	2	2	169.6	79.7	1	48
1	28.3	29.3	26.1	25.1	3	2	2	2	2	2	2	2	2	2	2	2	2	2	2	2	2	2	2	1	2	2	2	2	7	2	1	167.9	78.1	1	48
1	32	31	26	33	3	1	2	2	2	2	2	2	2	2	2	2	2	2	2	2	2	2	2	2	2	2	2	2	4	2	1	154	65.7	2	57
1	36	36	37	40	3	1	2	2	2	2	2	2	2	2	2	2	2	2	2	2	2	2	2	2	2	2	2	2	6	1	1	151.4	63.5	2	47
1	23	28	25.5	18	3	1	2	2	2	2	2	2	2	2	2	2	2	2	2	2	2	2	2	1	2	2	2	2	7	2	1	156	67.4	1	53
1	17	22	20	27	1	1	2	2	2	2	2	2	2	2	2	2	2	2	2	2	1	2	2	1	2	2	2	2	6	2	1	156	67.4	2	49
1	28.5	31.5	30.5	32	1	1	2	2	2	2	2	2	2	2	2	2	2	2	2	2	2	2	2	2	2	2	1	2	8	1	2	166.2	76.5	1	55
1	40	41	38	40	1	1	2	2	2	2	2	2	2	2	2	2	2	2	2	2	2	2	2	2	2	2	2	2	8	2	1	153.2	65	2	62
1	34.5	36.5	30.1	38.5	2	1	2	2	2	2	2	1	2	2	2	2	2	2	2	2	2	2	2	2	2	2	2	2	4	1	1	175.4	85.2	1	46
1	28	30	29	35	1	1	2	2	2	1	2	1	1	#NULL!	2	2	2	2	2	2	2	2	2	2	2	2	2	2	5	2	1	147.2	60	2	48
2	28	26.5	27	26	3	1	2	2	2	2	2	2	2	2	2	2	2	2	2	2	2	2	2	2	2	2	2	2	8	2	1	167.2	77.4	1	56
2	26.7	11.8	23.9	11.5	2	2	2	2	2	2	2	1	1	2	2	2	2	1	2	1	1	2	2	1	2	2	2	2	6	1	1	158.1	69.2	2	60
1	30	30	32	30	2	1	1	2	2	1	2	2	2	2	2	2	2	2	2	2	2	2	2	2	2	2	2	2	6	2	1	172	81.9	1	56
1	25	25.3	33.4	29	2	1	2	2	2	2	2	1	2	2	2	2	2	2	2	2	2	2	2	2	2	2	2	2	6	1	1	161.5	72.2	2	51
1	25.5	29.5	25.5	28.5	3	1	2	2	2	2	2	2	2	2	2	1	2	2	2	2	1	2	2	2	2	2	2	2	5	2	1	153	64.8	2	51
1	47	52	49	52	3	1	2	1	2	2	2	2	2	2	2	2	2	2	2	2	2	2	2	2	2	1	2	2	7	1	2	158	69.1	2	51
1	29	28	27	30	2	1	2	2	2	2	2	2	2	2	2	2	2	2	2	2	1	2	2	2	2	2	2	2	8	1	1	174	83.8	1	56
1	28.5	24	29	25	2	1	2	2	2	2	2	2	2	2	2	2	2	2	2	1	2	2	2	1	2	2	1	2	6	2	1	151	63.1	2	55
1	16	21.2	17.2	20.5	2	1	2	2	2	2	2	2	2	2	2	2	2	2	2	2	2	2	2	2	2	2	2	2	4	2	1	156.3	67.6	2	57
1	39.2	45.9	43	44.1	3	1	2	2	2	2	2	2	2	2	2	2	2	2	2	2	2	2	2	2	2	2	2	2	8	1	1	159.4	70.3	2	61
1	42.5	43.5	47.5	50	2	1	2	2	2	2	2	2	2	2	2	2	2	1	2	2	1	2	2	2	2	2	1	2	4	1	1	154.1	65.7	2	46
1	27.5	29	27.5	27	2	1	2	2	2	2	2	2	2	2	2	2	2	2	2	2	2	2	2	2	2	2	2	2	6	2	1	171	80.9	1	53
1	44	45.3	40.4	45.6	3	1	2	2	2	2	2	2	2	2	2	2	2	2	2	2	2	2	2	2	2	2	2	2	10	1	2	176	85.7	1	48
1	30	15	20	20	3	1	2	2	2	2	2	2	2	2	2	2	2	2	2	2	1	2	2	2	2	2	2	2	7	1	1	164.1	74.5	1	54
1	35.5	37.8	30.7	38.2	1	1	2	2	2	2	2	2	2	2	2	2	2	2	2	2	2	2	2	2	2	2	2	2	6	2	1	147.4	60.1	2	55
2	37	31	40	37	2	1	2	2	2	2	2	2	2	2	2	1	2	1	2	2	2	2	2	1	1	2	2	2	9	1	2	154	65.6	2	55
1	51.2	55.1	54.9	55.2	3	1	2	2	2	2	2	2	2	2	2	2	2	2	2	1	2	2	2	2	2	2	2	2	5	2	2	159.2	70.1	1	51
1	22.2	24	20.5	22.2	2	1	2	2	2	2	2	1	2	2	2	2	2	2	2	2	2	2	2	1	2	2	2	2	11	2	1	159.2	70.1	2	53
1	30	42	40	45	2	1	2	2	2	1	2	1	2	2	2	2	2	2	2	2	2	2	2	1	2	#NULL!	#NULL!	2	#NULL!	1	1	149	61.4	2	57
1	28	33	34	31	3	1	2	2	2	2	2	2	2	2	2	2	2	2	2	2	2	2	2	2	2	2	2	2	7	2	1	160	70.8	1	62
1	38.5	40.5	39.5	44.5	3	1	2	2	2	2	2	2	2	1	2	1	2	2	2	2	2	2	2	2	2	2	1	2	6	1	2	148.4	60.9	2	61
1	30.2	37	35	38	3	1	2	2	2	2	2	2	2	2	2	2	2	2	2	2	2	2	2	2	2	2	2	2	7	1	1	150.7	62.8	2	54
1	27	33.5	25.5	35.5	3	1	2	2	2	2	2	1	2	2	2	2	2	2	2	2	1	2	2	1	2	2	2	2	6	2	1	151.3	63.3	2	57
1	15	16	15	15	1	2	2	2	2	2	2	2	2	2	2	2	2	2	2	2	2	2	2	2	2	2	1	2	11	2	1	155.2	66.6	2	45
2	38	35	41	36	2	1	2	2	2	2	2	2	2	2	2	2	1	2	2	2	2	2	2	1	2	2	2	2	7	1	2	155.9	67.2	1	80
1	58	59	66	59	1	3	1	2	2	2	2	2	2	2	2	2	2	2	2	2	2	2	2	2	2	2	2	2	5	1	2	161.5	72.1	2	60
1	24.3	18.2	28.1	23.3	2	1	2	2	2	2	2	2	2	2	2	2	2	2	2	2	2	2	2	2	2	2	1	2	5	2	1	153	64.7	1	54
1	19	19	24.5	25	2	1	2	2	2	2	2	2	2	2	2	2	2	2	2	2	2	2	2	2	2	2	2	2	6	2	1	148.2	60.7	2	52
1	38	40	41	44	3	1	2	2	2	2	2	2	2	2	2	2	2	2	2	2	2	2	2	2	2	1	2	2	8	2	1	145	58.1	2	72
1	23	21	22	24	1	1	2	2	2	2	2	2	2	2	2	2	2	2	2	2	2	2	2	2	2	2	2	2	6	2	1	159.5	70.3	1	64
1	16	18	19	19	2	1	2	2	2	1	2	1	1	2	2	2	1	1	2	1	1	2	2	1	2	2	2	1	4	2	1	146	58.9	2	49
2	45	40	45	40	2	2	2	2	2	2	2	2	2	2	2	2	2	2	2	2	2	2	2	2	2	1	2	2	4	1	1	151	63	2	62
1	36	40	35	41	2	2	2	2	2	2	2	1	1	2	2	2	2	2	2	1	2	2	2	2	2	2	2	2	10	1	1	166.4	76.5	1	57
1	21	23	22.5	22.1	1	1	2	2	2	2	2	1	2	2	2	2	2	2	2	2	2	2	2	2	2	2	2	2	9	2	1	155.5	66.8	2	50
1	24	29	27	25	3	1	2	2	2	2	2	2	2	2	2	2	2	2	2	2	2	2	2	1	2	2	2	2	10	2	1	142	55.7	2	94
1	46	47.5	45	48.5	2	1	2	2	2	2	2	2	2	2	2	2	2	2	2	2	2	2	2	2	2	2	2	2	1	1	1	165	75.2	1	51
1	26	27	29	30	2	1	2	2	2	2	2	1	2	2	2	2	2	1	2	2	1	2	2	1	2	2	2	2	7	2	1	154	65.5	1	48
1	12	19	11	15	1	1	2	2	2	2	2	2	#NULL!	2	2	#NULL!	2	1	2	2	2	2	2	#NULL!	2	2	1	2	7	2	1	154	65.5	2	64
1	44	45	38	44	2	1	2	2	2	2	2	1	2	2	2	2	2	2	2	2	2	2	2	1	2	2	2	2	8	1	1	148.5	60.9	2	61
1	21	23	22	20	1	1	2	2	2	2	2	2	2	2	2	2	2	2	2	2	2	2	2	2	2	1	2	2	5	1	1	153.3	64.9	2	48
1	31.2	43	40	41.2	3	1	2	2	2	2	2	2	2	2	2	2	2	2	2	2	2	2	2	2	2	2	2	2	9	1	1	150.2	62.3	2	75
1	31.5	38	39	38	2	2	2	2	2	2	2	2	2	2	2	2	2	2	2	2	2	2	2	1	2	2	2	2	7	1	1	159.1	69.9	1	48
1	28	38	28.5	39	3	1	2	2	2	2	2	2	2	2	2	2	2	2	2	2	1	2	2	2	2	2	2	2	7	2	1	149.6	61.8	2	54
1	32.1	35	33	38.2	3	1	2	2	2	2	2	2	2	2	2	2	1	2	2	2	2	2	2	2	2	2	1	2	6	2	1	145.8	58.7	2	77
1	10	12	11	10	1	2	2	2	2	2	2	2	2	2	2	2	2	2	2	2	2	2	2	2	2	2	2	2	8	2	1	156	67.2	2	61
1	29.3	34	34	35	2	1	2	2	2	2	2	2	2	2	2	2	2	2	2	2	2	2	2	2	2	2	2	2	5	1	1	159.8	70.5	2	67
1	43.5	44.5	45	49	2	1	2	2	2	2	2	1	1	2	2	2	2	2	2	2	2	2	2	2	2	2	2	2	5	2	1	160.6	71.2	2	48
2	24	21	27	29	2	1	2	2	2	2	2	2	2	2	2	2	2	2	2	2	2	2	2	2	2	2	2	2	7	2	1	161.5	72	2	52
1	20	24.5	20.5	25.5	3	1	2	2	2	2	2	2	2	2	2	2	2	2	2	2	2	2	2	2	2	2	2	2	7	2	2	157.3	68.3	1	66
1	28	36	36	38	2	1	2	2	2	2	2	2	2	2	2	2	2	2	2	2	2	2	2	2	2	2	2	2	4	2	1	155.1	66.4	2	66
2	46	40	47.5	39	3	1	2	2	2	2	2	1	2	2	2	1	2	2	2	2	2	2	2	2	2	2	2	2	6	1	1	154.3	65.7	2	66
1	27	28	30	31	3	1	2	2	2	2	2	2	1	2	2	2	1	2	2	2	2	2	2	1	2	2	2	2	8	2	2	165.3	75.4	1	67
1	53	48	52	55	2	1	2	2	2	2	2	2	2	2	2	2	2	2	2	2	2	2	2	2	2	2	2	2	8	1	1	151.7	63.5	2	67
1	20	22	22	25	1	1	2	2	2	2	2	2	2	2	2	2	2	2	2	2	1	2	2	2	2	2	2	2	2	2	1	149.9	62	2	74
1	35	36.1	43.2	39.5	2	1	2	2	2	2	2	2	2	2	2	2	2	2	2	1	2	2	2	1	2	1	2	2	6	2	1	145	58	2	61
1	36.5	36	38.5	35.5	3	1	2	2	2	2	2	2	2	2	2	2	2	2	2	2	1	2	2	2	2	2	1	2	7	2	2	165	75.1	1	56
1	24.9	32.4	31.6	33.8	3	1	2	2	2	2	2	2	2	1	2	2	2	1	2	1	1	2	2	2	2	1	2	2	8	2	1	155.5	66.7	2	53
1	30	21	31	31	2	1	2	2	1	1	2	2	2	2	2	2	2	1	2	2	2	2	2	2	2	2	2	#NULL!	7	1	1	166	76	2	48
1	26	30	27	30	2	1	2	1	2	2	2	2	2	2	2	2	2	1	2	2	2	2	2	2	2	2	2	1	7	2	1	166	76	1	47
1	30	33	21.5	32	3	1	2	1	2	2	2	2	1	2	2	2	2	2	2	2	1	2	2	2	2	1	1	2	6	2	1	157.6	68.5	2	54
1	19	21	21	23	1	1	2	2	2	2	2	1	2	2	2	2	2	2	2	2	2	2	2	2	2	2	2	2	5	2	1	157.6	68.5	2	48
1	22.1	26.5	24.5	26.5	2	1	2	2	2	2	2	2	2	2	2	2	2	2	2	2	2	2	2	2	2	2	2	2	6	1	2	155.4	66.6	1	65
1	48.7	39.8	47.5	43.4	3	1	2	2	2	2	2	2	1	1	2	2	2	2	2	2	2	2	2	2	2	2	2	2	6	2	1	152.1	63.8	2	49
1	15	19	13	15	1	1	2	2	2	2	2	2	2	2	2	2	2	2	2	2	1	2	2	1	2	2	2	2	7	2	1	165.8	75.8	1	47
1	14	10	12.5	15.5	1	1	2	1	1	1	2	1	2	1	2	2	2	2	2	2	1	2	2	1	2	2	2	2	5	2	2	157.5	68.4	2	48
1	14	18	20	20	2	1	2	2	2	2	2	2	2	2	2	2	2	2	2	2	2	2	2	2	2	2	2	2	3	2	1	152	63.7	2	56
1	29.9	30.2	29.2	30.2	3	1	2	2	2	2	2	2	2	2	2	2	2	2	2	2	2	2	2	2	2	2	1	2	7	2	1	148.5	60.8	2	60
1	28.2	27.6	29	21.7	3	1	2	2	2	2	2	2	2	2	2	2	2	2	2	2	2	2	2	1	2	2	2	2	9	1	1	154.5	65.8	2	51
1	27.5	29	45.2	42.9	2	1	2	2	2	2	2	2	2	2	2	2	1	2	2	2	2	2	2	1	2	1	2	2	5	1	1	151.3	63.1	2	58
1	32	33.5	35	35	1	1	2	2	2	2	2	1	2	2	2	2	2	2	2	2	2	2	2	2	2	2	2	2	10	2	1	171	80.6	1	48
2	33	36	33	36	2	1	2	2	2	2	2	2	2	2	2	2	2	2	2	2	2	2	2	2	2	2	1	2	6	2	1	150	62	1	66
1	36	41	35	44.8	3	1	2	2	2	2	2	2	2	2	2	2	2	2	2	2	2	2	2	2	2	2	2	2	8	2	1	169	78.7	2	47
1	26	22	28	23	2	2	2	2	2	1	2	2	2	2	2	2	2	2	2	2	2	2	2	2	2	#NULL!	#NULL!	2	#NULL!	1	2	155	66.2	2	53
1	35.1	41.4	39.1	40.1	2	1	2	2	2	2	2	1	2	2	2	2	2	1	2	1	1	2	2	1	2	2	2	2	5	1	2	167.6	77.4	1	54
1	30	30	31	34	3	1	2	2	2	2	2	1	2	2	2	2	2	1	2	2	2	2	2	2	2	2	2	2	5	1	1	153	64.5	2	64
1	28	23	30	30	2	1	2	2	2	2	2	1	2	1	2	2	1	2	2	2	1	2	2	1	2	2	2	2	8	2	2	174.5	83.9	1	64
1	30	41	41	46	2	1	2	2	2	2	2	2	2	2	2	2	2	2	2	2	2	2	2	2	2	2	2	2	3	1	1	163	73.2	1	48
1	34	40	36	39	3	1	2	2	2	2	2	1	2	2	2	2	1	2	2	2	1	2	2	1	2	2	2	2	6	2	2	164	74.1	1	64
1	38.5	42.5	42	42	2	1	2	2	2	2	2	2	2	2	2	2	2	2	2	2	2	2	2	2	2	1	2	2	6	1	2	166.2	76.1	1	62
1	36	45	39	50	2	1	2	1	2	2	2	2	2	2	2	1	2	2	2	2	1	2	2	2	2	2	2	2	7	1	1	159.4	70	2	57
1	14	15	14	20	1	1	2	2	2	2	2	2	2	2	2	2	2	2	2	2	2	2	2	1	2	1	2	2	6	2	1	156.3	67.3	2	45
1	60	60	60	68	3	1	2	2	2	2	2	2	2	2	2	2	2	2	#NULL!	#NULL!	2	2	2	2	2	2	2	2	8	1	2	165	75	1	49
1	14	16	15	16	1	2	2	2	2	2	2	2	2	2	2	2	2	2	2	2	2	2	2	2	2	2	2	2	9	2	1	145.6	58.4	2	72
1	27	30.1	30.1	34	2	1	2	2	2	2	2	2	2	2	2	2	2	2	2	2	2	2	2	1	2	2	2	2	4	1	2	161	71.4	1	56
1	31.5	26	29.5	30	2	1	2	2	1	2	2	2	2	2	2	2	2	2	2	2	2	2	2	2	2	2	1	2	8	2	1	170	79.6	1	56
1	10	14	9	12	2	1	2	2	2	1	2	1	1	2	2	2	2	1	2	2	1	2	2	1	2	2	2	2	8	2	1	176.4	85.7	1	54
1	44.5	47	43.5	49.5	3	1	2	2	2	2	2	2	2	2	2	2	2	2	2	2	2	2	2	2	2	2	2	2	6	1	1	160	70.5	2	69
1	19.5	20.5	20.5	21.5	1	1	2	2	2	2	2	2	2	2	2	2	2	2	2	2	2	2	2	2	2	2	2	2	8	2	1	144.5	57.5	2	49
1	6	9	7	11	2	1	2	1	2	2	2	2	1	2	2	#NULL!	#NULL!	#NULL!	2	2	1	2	2	2	2	2	2	2	5	2	1	176	85.3	1	63
1	51.5	58	50	60.5	2	1	2	1	2	2	2	1	2	2	2	2	2	2	2	2	2	2	2	2	2	2	1	2	8	1	2	176	85.3	1	47
1	37.5	44.3	38.5	42.3	3	1	2	2	2	2	2	1	2	2	2	2	2	2	2	2	2	2	2	2	2	2	2	2	7	1	1	156.8	67.7	2	53
1	15	20	16	20	3	1	2	2	2	2	2	2	2	2	2	2	2	2	2	2	2	2	2	2	2	2	2	2	8	2	1	157.5	68.3	2	54
1	25	22	27	28	1	1	2	2	2	2	2	1	2	2	2	1	1	1	2	2	2	2	2	1	2	2	2	2	6	2	1	162.5	72.7	2	46
1	20	28	20	25	1	1	2	2	2	2	2	2	2	2	2	2	2	2	2	2	2	2	2	2	2	2	2	2	8	2	1	153.3	64.7	2	57
1	50	57.5	52	54	3	1	2	2	2	2	2	1	1	2	2	2	2	1	2	2	2	2	2	2	2	2	2	2	4	1	1	159	69.6	2	66
1	12	11	13	14	2	2	2	2	2	2	2	1	2	2	2	2	2	1	2	2	2	2	2	2	2	2	2	2	8	2	1	149.1	61.2	2	48
1	37.5	39	40	43	2	1	2	2	2	2	2	2	2	2	2	2	2	2	1	2	2	2	2	1	2	2	1	2	4	1	2	161.5	71.8	1	49
1	25	26	24.5	28	1	1	2	2	2	2	2	2	2	2	2	2	2	2	2	2	2	2	2	2	2	2	1	2	7	2	1	162.4	72.6	1	72
1	39.5	34.5	41.5	38.5	2	1	2	2	2	2	2	2	2	2	2	1	2	2	2	2	2	2	2	1	1	2	2	2	7	2	1	162.3	72.5	2	54
1	24	31	32	28	3	1	2	2	2	2	2	2	2	2	2	2	2	2	2	2	1	2	2	2	2	2	2	2	6	2	1	166.5	76.3	1	73
1	29	32	32	33	3	1	2	2	2	2	2	2	2	2	2	2	2	2	2	2	2	2	2	2	2	2	2	2	4	2	1	158.8	69.4	2	63
1	34.5	42.5	40.5	44.5	3	2	2	2	2	1	2	2	2	2	2	2	2	2	2	2	2	2	1	1	2	2	2	2	6	2	1	164.2	74.2	1	63
1	30	36.4	35	36	2	1	2	2	2	1	2	#NULL!	#NULL!	2	2	2	2	2	2	2	1	2	2	1	2	2	2	2	6	1	2	166.4	76.2	1	52
1	18	16.2	15.9	18.1	2	1	2	2	2	2	2	1	2	2	2	2	2	1	2	2	1	2	2	2	2	2	2	2	4	2	1	153.1	64.5	2	49
1	30	27	31	29	2	1	2	2	2	2	2	1	1	2	2	2	2	2	2	2	2	2	2	1	2	2	2	2	8	1	1	167.5	77.2	1	60
1	44	48	46	50	3	1	2	2	2	2	2	2	2	2	2	2	2	2	2	2	1	2	2	2	2	2	2	2	6	2	2	155	66.1	2	58
1	28	31	27	29	2	1	2	2	2	2	2	2	2	2	2	2	2	1	2	2	2	2	2	1	2	2	1	2	4	1	1	150	61.9	2	48
1	14	18	15	17	2	1	2	2	2	2	2	2	2	2	2	2	2	2	2	2	2	2	2	2	2	#NULL!	#NULL!	2	#NULL!	1	2	166.1	75.9	1	59
1	23	26	23	26	1	1	2	2	2	2	2	1	2	2	2	2	2	2	2	2	2	2	2	2	2	2	2	2	8	2	1	170	79.5	1	55
1	9	11	11	11	2	1	1	2	2	2	2	1	2	2	2	2	2	2	2	2	2	2	2	#NULL!	2	2	1	2	6	2	1	167.2	76.9	1	74
1	28.5	29.8	33.6	31.9	3	1	2	2	2	2	2	1	2	2	2	2	2	2	2	2	1	2	2	2	2	2	2	2	7	2	1	161	71.3	1	64
2	26.5	30	25.5	29	3	1	2	2	2	2	2	2	2	2	2	2	2	2	2	2	2	2	2	1	2	2	2	2	6	2	2	167.1	76.8	1	60
2	17.5	17.5	13.5	21	1	1	1	2	2	2	2	1	2	2	2	2	2	2	2	2	2	2	2	2	2	2	2	2	9	2	2	167.1	76.8	1	60
1	20	24.5	24	25	1	1	2	2	2	2	2	1	2	2	2	2	2	2	2	2	1	2	2	1	2	2	2	2	0.5	2	1	149.9	61.8	2	51
1	39	39	39	42	3	2	2	2	2	2	2	1	1	2	2	2	2	1	2	2	2	2	2	2	2	2	2	2	6	2	1	146.6	59.1	2	59
1	26	26	26	26	2	1	2	2	2	2	2	2	2	2	2	2	2	2	2	2	2	2	2	2	2	2	2	2	6	2	1	161.7	71.9	1	57
1	60	65	55	65	3	1	2	2	2	2	2	2	2	2	2	2	2	2	2	2	1	2	2	2	2	2	2	2	8	1	2	173	82.3	1	71
1	32	30	31	33	1	1	2	2	2	2	2	2	2	2	2	2	2	2	2	2	2	2	2	2	2	2	2	2	5	1	1	165.7	75.5	1	56
1	30	30	30	30	1	1	2	1	2	2	2	2	2	2	2	2	2	2	2	2	2	2	2	2	2	2	1	2	5	2	1	168	77.6	1	69
1	37	36	40	36	2	1	2	2	2	2	2	2	2	2	2	2	2	2	2	2	2	2	2	1	2	2	1	2	7	1	2	170.9	80.3	1	68
1	43.5	53	49	51	3	2	2	2	1	2	2	1	2	1	2	1	2	2	2	1	2	2	2	1	2	2	2	2	6	1	2	163.4	73.4	1	54
2	34	39	38	42	2	1	2	2	2	2	2	2	2	2	2	2	2	2	2	2	1	2	2	2	2	2	2	2	7	1	1	153.3	64.6	2	55
1	9	9	8	7	1	2	2	2	2	2	2	2	1	2	2	2	2	2	2	2	1	2	2	1	2	2	2	2	2	2	2	157.4	68.1	2	73
1	30	31	31	31	2	1	2	2	2	2	2	2	2	2	2	2	2	2	2	2	2	2	2	2	2	2	2	2	7	2	1	160.5	70.8	2	49
1	15	13	15	20	1	1	2	2	2	2	2	1	#NULL!	2	2	2	2	2	2	2	2	2	2	2	2	2	2	#NULL!	#NULL!	2	1	155.2	66.2	2	80
1	33	34	33	34	3	1	2	2	2	2	2	1	2	2	2	2	2	1	2	2	2	2	2	2	2	2	2	2	8	1	1	153.2	64.5	2	74
1	32	29	34	31	2	1	2	2	2	2	2	2	2	2	2	2	2	2	2	2	2	2	2	2	2	2	2	2	6	2	1	153.2	64.5	2	52
1	50	54	49	51	2	1	2	2	2	2	2	1	2	2	2	1	2	2	2	2	2	2	2	2	2	2	2	2	6	2	1	172	81.3	1	57
1	29	31	26	34	2	1	2	2	2	2	2	2	2	2	2	2	2	2	2	2	2	2	2	1	2	2	2	2	5	2	1	172	81.3	1	73
1	30	30	35	35	2	1	2	2	2	2	2	1	2	2	2	2	2	2	2	2	2	2	2	2	2	1	2	2	5	1	1	158.8	69.3	2	49
1	18	15	17	18	1	1	2	2	2	2	2	2	2	2	2	2	2	2	2	2	2	2	2	2	2	2	1	2	3	2	2	148.5	60.6	2	67
1	34	45	37	43.5	2	1	2	2	2	2	2	2	2	2	2	2	2	2	2	2	2	2	2	2	2	2	2	2	7	1	1	160.4	70.7	2	60
1	28	27	29.8	27.8	3	1	2	2	2	2	2	2	2	2	2	2	1	2	2	2	2	2	2	2	2	2	2	2	7	2	1	164	73.9	1	75
1	48.5	51.5	46.5	51.5	3	1	2	2	2	2	2	1	1	2	2	2	1	2	2	2	1	2	2	2	2	2	2	2	12	2	2	166	75.7	1	70
1	19	25	20	27		1	2	2	2	2	2	2	2	2	2	2	2	2	2	2	2	2	2	2	2	1	2	2	7	1	1	150	61.8	2	60
1	42	34	35	37.5	1	2	2	2	2	2	2	2	2	2	2	2	2	2	2	2	2	2	2	1	2	2	2	2	9	2	1	158.5	69	2	51
1	19.5	23	25	25	1	2	2	2	1	1	2	1	1	1	2	2	2	2	2	2	2	2	2	1	2	2	1	2	6	2	1	154.9	65.9	1	67
1	29	28	30	30	3	1	2	2	2	2	2	2	2	2	2	2	2	2	2	2	2	2	2	2	2	2	2	2	5	1	1	160	70.3	2	66
1	29	28	21	24	2	1	1	2	2	1	2	2	2	2	2	2	2	2	2	2	1	2	2	2	2	#NULL!	#NULL!	2	#NULL!	2	1	155.5	66.4	2	61
1	20	21.5	20	20	1	1	2	1	2	2	2	2	2	2	2	2	2	2	2	2	2	2	2	2	2	2	2	2	2	2	1	161.6	71.7	1	67
1	26.5	28.5	27	32.3	2	2	1	2	2	2	2	2	2	2	2	1	2	2	2	2	2	2	1	1	1	#NULL!	#NULL!	2	#NULL!	1	2	169	78.4	1	45
2	5.5	9	12	8	1	1	2	2	2	2	1	2	2	2	2	2	2	2	2	2	2	2	2	2	2	2	1	2	4	2	1	154	65.1	2	52
1	29	29	26	32	3	1	2	2	2	2	2	2	2	2	2	2	2	2	2	2	2	2	2	2	2	2	2	2	6	2	1	156.7	67.4	2	60
1	24	29	31	33.5	1	1	2	2	2	2	2	2	2	2	2	1	1	2	2	1	2	2	2	2	2	2	2	2	3	1	1	164.2	74	1	52
1	36	37	39	39	3	1	2	2	2	2	2	1	2	2	2	2	2	1	2	1	2	2	2	1	2	2	2	2	5	1	2	153.3	64.5	2	58
1	34.3	35.1	31.2	32.5	3	1	2	2	2	2	2	2	2	2	2	2	2	2	2	2	2	2	2	1	2	2	2	2	6	2	2	148.6	60.6	2	55
1	30	30	29	24	2	1	2	2	2	1	2	2	2	2	2	2	2	2	2	2	2	2	2	2	2	2	2	2	8	2	1	170.1	79.4	1	45
1	15	24.2	22.6	25.6	1	1	2	2	2	2	2	2	2	2	2	2	2	2	2	2	2	2	2	2	2	2	2	2	6	2	1	173.6	82.7	1	47
1	29.8	30.5	32.1	30.1	3	1	2	2	2	2	2	1	2	2	2	2	2	1	2	2	2	2	2	2	2	2	2	2	7	2	1	147.5	59.7	2	63
1	41	42	41	40	3	1	2	2	2	2	2	2	2	2	2	2	2	2	2	2	2	2	2	2	2	2	2	2	6	2	1	165	74.7	1	55
1	35	37	32	41	2	1	2	2	2	2	2	2	2	2	2	2	2	2	2	2	1	2	2	2	2	2	2	2	5	2	1	155.8	66.6	2	60
1	35	37	39	42	3	1	2	2	2	2	2	1	2	2	2	2	2	2	2	2	2	2	2	2	2	2	2	2	6	1	2	168.5	77.9	1	48
1	30.8	37.1	36.1	46.8	2	3	2	2	1	2	2	2	#NULL!	2	2	#NULL!	#NULL!	1	2	#NULL!	2	2	#NULL!	#NULL!	#NULL!	2	2	2	9	2	1	168.5	77.9	1	52
1	21.9	24.3	23.6	26.4	2	1	2	2	1	2	2	2	2	2	2	2	2	1	2	1	1	2	2	1	2	2	1	2	11	2	2	157.2	67.8	1	64
1	41.5	42.5	46	46	3	1	2	2	2	2	2	2	2	2	2	2	1	2	2	2	2	2	2	1	2	2	2	2	6	1	1	156.4	67.1	2	46
1	27	32	28	31	2	1	2	2	2	2	2	2	2	2	2	2	2	2	2	2	2	1	1	2	2	2	2	2	5	2	1	130.9	47	2	57
2	54.5	50	51.5	51	3	1	2	2	2	2	2	2	2	2	2	2	2	2	2	2	2	2	2	2	2	2	2	2	10	1	2	175	84	1	58
1	15	17	17	20	1	1	2	1	2	2	2	1	2	2	2	2	2	2	2	2	2	2	2	2	2	1	2	2	7	1	1	165.8	75.4	1	57
1	31	38	29	39	1	1	2	2	2	1	2	2	2	2	2	2	2	2	2	2	2	2	2	2	2	2	2	2	5	2	2	149.5	61.3	2	49
1	21	26	24	25	2	2	2	2	2	2	2	2	2	2	2	2	2	2	2	2	2	2	2	2	2	2	2	2	10	2	1	157	67.6	1	74
1	20	19	16	24	3	1	2	2	2	2	2	2	2	2	2	2	2	2	2	2	2	2	2	2	2	2	1	2	7	2	1	160	70.2	1	48
1	10	13	12	15	1	1	2	2	1	2	2	2	2	2	2	2	2	1	2	2	2	2	2	2	2	2	1	1	2	2	1	160.8	70.9	2	54
1	24.5	28	24	26	2	1	2	2	2	2	2	2	2	2	2	2	2	2	2	2	2	2	2	2	2	2	2	2	8	2	1	151.1	62.6	1	63
2	35	40	40	37	2	1	2	2	2	2	2	2	2	2	2	2	2	2	2	2	1	2	2	2	2	2	2	2	7	2	1	162.5	72.4	1	61
1	9	13	10	10	1	2	2	2	2	2	2	2	1	2	2	2	1	2	2	1	1	2	2	1	2	2	2	2	4	1	1	172.1	81.2	1	61
1	36	39	35	40	3	1	2	2	2	2	2	2	2	2	2	2	2	2	2	2	2	2	2	2	2	2	2	2	6.5	2	1	165.4	75	2	46
1	23	19.9	24	22.5	1	1	2	2	2	2	2	2	2	2	2	2	2	2	2	2	1	2	2	2	2	2	2	2	6	1	1	174	83	1	53
1	45	55	43	50	2	1	2	2	2	2	2	2	2	2	2	2	2	2	2	2	2	2	2	2	2	2	2	2	4.5	1	1	161.5	71.5	2	59
1	35	36	35	36	2	1	2	2	2	2	2	2	2	2	2	2	2	2	2	2	2	2	2	1	#NULL!	1	2	2	7	1	2	155.4	66.2	2	57
1	30	42	39	46	3	1	2	2	2	2	2	2	1	2	2	2	2	2	2	2	2	2	2	2	2	1	2	2	8	1	1	155.4	66.2	2	69
1	30	33	36	37	2	2	2	2	2	1	2	1	#NULL!	2	2	2	2	2	1	2	2	2	2	2	2	2	2	2	9	1	1	152.8	64	2	54
1	31	33	33	34	3	1	2	2	2	2	2	1	2	2	2	2	2	2	2	2	2	2	2	2	2	2	2	2	5	2	1	151	62.5	2	50
1	13	13	17	20	1	1	2	2	2	1	2	2	2	2	2	2	2	2	2	2	2	2	2	2	2	2	2	2	8	1	1	164.2	73.9	2	47
1	45	46	45	45	3	1	2	2	2	2	2	2	2	2	2	2	2	2	2	2	2	2	2	2	2	2	1	2	7	1	1	146.6	58.9	2	59
1	50	41.5	47.4	46	3	2	2	2	2	2	2	2	2	2	2	2	2	2	2	2	2	2	2	2	2	2	2	2	10	1	1	151.5	62.9	2	64
1	30	35	32	35	3	1	1	1	2	2	2	1	2	2	2	2	2	2	2	2	1	1	2	2	2	#NULL!	#NULL!	2	#NULL!	2	1	164	73.7	1	75
1	7.5	12.5	13.1	14.1	1	2	2	2	1	2	2	1	2	2	1	2	2	2	2	1	1	2	2	1	2	2	1	2	2	2	1	157.3	67.8	2	49
1	36	41	33	36	3	1	2	2	2	2	2	1	2	2	2	2	2	2	1	2	2	2	2	2	2	2	2	2	6	1	2	149.1	60.9	2	58
1	22.5	25.2	24	25.3	2	2	2	2	2	2	2	1	2	2	2	2	2	2	2	2	2	2	2	2	2	2	1	2	7	1	1	160.2	70.3	2	58
1	42.1	43.1	39	39	3	1	2	2	2	2	2	2	2	2	2	2	2	2	2	2	2	2	2	2	2	1	2	2	4.5	2	1	161	71	2	60
1	20	25	20	30	1	1	2	2	2	2	2	2	2	2	2	2	2	2	2	2	1	2	2	1	2	2	2	2	8	2	1	139.5	53.3	2	77
1	23.5	25	25	26.5	3	1	2	2	2	2	2	2	2	2	2	2	2	2	2	2	2	2	2	2	2	2	2	2	7	2	1	150.7	62.2	2	59
1	36	39	36.7	39	3	1	2	2	2	2	2	2	1	2	2	2	2	2	2	2	1	2	2	2	2	1	2	2	8	1	1	154.3	65.2	2	52
1	18.7	19.8	17.8	21.2	1	1	2	2	2	2	2	1	1	2	2	2	2	2	2	1	2	2	2	1	2	2	2	2	2	2	1	164.5	74.1	1	70
1	20	24	21	23	1	1	2	1	2	2	2	1	2	1	2	2	2	2	2	2	2	2	2	1	2	1	2	2	7	2	1	149.5	61.2	2	57
1	38	34	40	37	2	2	2	2	2	2	2	2	2	2	2	2	2	2	2	2	2	2	2	2	2	2	2	2	5	1	1	172.1	81.1	1	53
1	12	18	13	21	2	1	2	2	2	2	2	1	2	2	2	2	2	1	2	2	2	2	2	1	2	2	2	2	3	2	1	172	81	1	45
1	14	18	22	15	2	1	2	2	2	2	2	2	2	2	2	2	2	2	2	2	2	2	2	2	2	2	2	2	8	2	1	161.6	71.5	1	46
1	50	58	51	59	1	1	2	2	2	2	2	2	2	2	2	2	2	2	2	2	2	2	2	2	2	2	2	2	6	1	1	155.5	66.2	2	62
1	25	28	29	29	1	1	2	2	2	2	2	1	2	2	2	1	2	1	2	2	1	2	2	2	1	2	1	2	3	1	2	170.3	79.4	1	49
1	16	20.5	24	22	1	1	2	2	2	2	2	2	1	1	2	2	2	1	2	2	2	2	2	2	2	2	2	2	8	2	1	176.1	84.9	2	48
1	29	26	25	26	2	1	2	2	2	2	2	2	2	2	2	1	2	2	2	2	2	2	2	2	2	2	2	2	4	2	1	154.8	65.6	2	47
1	19.5	18	18	18.5	2	1	2	2	2	2	2	2	2	2	2	2	2	2	2	2	2	2	2	2	2	2	2	2	8	2	1	153.5	64.5	2	75
1	39.2	39.2	41.3	40	3	1	2	2	2	2	2	2	2	1	2	2	2	2	2	2	2	2	2	2	2	2	2	2	7	2	1	173.5	82.4	1	49
1	29.5	28	27	27.5	2	1	2	2	2	2	2	1	1	2	2	1	2	2	2	2	2	2	2	2	2	2	2	2	6	2	1	150.5	62	2	58
1	28	35	33	36	3	1	2	2	2	2	2	2	2	2	2	2	2	2	2	2	2	2	2	2	2	2	1	2	3	1	2	157.4	67.8	2	49
1	28.7	29.8	27.3	24.5	2	1	2	2	1	1	2	2	2	2	2	1	2	1	2	2	2	2	2	1	2	2	2	2	6	2	1	164	73.6	2	67
1	24	21	20	20	3	1	2	2	2	2	2	2	2	1	2	1	1	2	2	2	2	2	2	1	1	2	2	2	6	2	2	164	73.6	1	57
1	49	50	49	52	2	1	2	2	2	2	2	2	2	2	2	2	2	2	2	2	1	2	2	2	2	2	2	2	7	1	1	144.2	56.9	2	70
1	44.5	43.5	45.6	44.8	3	1	2	2	2	2	2	2	2	2	2	2	2	2	2	2	2	2	2	2	2	2	2	2	6	1	1	163	72.7	1	81
1	22	20	21	25	1	1	2	2	2	2	2	2	2	2	2	2	2	2	2	2	2	2	2	1	2	2	1	2	2	2	1	149.8	61.4	2	49
1	24.5	30.5	26.5	32.5	3	1	2	2	2	2	2	1	2	2	2	2	2	2	2	2	2	2	2	1	1	2	2	2	7	2	2	151.5	62.8	2	53
1	36.5	38	36.5	43	1	1	2	2	2	2	2	2	2	2	2	2	2	2	2	2	2	2	2	2	2	2	2	2	6	2	2	146.6	58.8	2	55
1	33.1	33.1	32.1	30.5	3	1	2	2	2	2	2	2	2	2	2	2	2	2	2	2	1	2	2	2	2	2	2	2	6	2	1	140.1	53.7	2	63
1	26	26	25	27	2	1	2	2	2	2	2	1	2	2	2	2	2	2	2	2	2	2	2	1	2	2	2	2	6	2	1	169.5	78.6	1	52
2	32	32	35	34	2	1	2	2	2	2	2	2	2	2	2	2	1	2	2	2	2	2	2	2	2	2	2	2	6	1	2	138	52.1	2	70
2	28.5	32.5	32.1	32.2	3	1	2	2	2	2	2	2	2	2	2	2	2	2	2	2	2	2	2	2	2	2	2	2	6	1	2	156.5	67	2	62
2	10	14	13	16	1	1	2	2	2	2	2	2	2	2	2	2	2	2	2	2	2	2	2	#NULL!	2	2	2	2	6	2	1	157.2	67.6	2	53
1	38.5	33	36.5	36.5	3	1	2	2	2	2	2	1	2	1	2	2	2	2	2	2	2	2	2	2	2	2	2	2	8	1	1	161.9	71.7	1	46
1	27	33	33	36	2	1	2	2	2	2	2	1	2	2	2	2	2	2	2	2	2	2	2	2	2	2	1	2	6	2	1	161	70.9	1	48
1	12	10	18	15	1	2	2	2	2	2	2	2	2	2	2	2	2	2	2	2	2	2	2	1	2	2	2	2	4	2	1	161	70.9	1	51
1	33	33.5	30	36.5	2	1	2	2	2	2	2	2	2	2	2	2	2	2	2	2	2	2	2	2	2	2	2	2	7	1	1	156.4	66.9	2	48
1	37	35	38	39	3	1	2	2	2	2	2	2	#NULL!	2	2	2	2	2	2	2	1	2	2	1	2	2	1	2	5	1	1	148	59.9	2	73
1	15	25	16	24	3	1	2	2	2	2	2	2	2	2	2	2	2	2	2	2	2	2	2	2	2	2	2	2	8	2	1	155	65.7	1	60
1	41	46	46	47.5	3	1	2	2	2	2	2	1	2	2	2	2	2	2	2	2	2	2	2	2	2	2	2	2	8	2	2	180.1	88.7	1	48
1	23	35	32	39	2	1	2	2	1	2	2	2	2	2	2	1	2	2	2	2	1	2	2	2	2	2	2	#NULL!	7	1	2	172	80.9	1	53
1	11	11	14	13	1	2	2	2	2	2	2	2	2	2	2	2	2	2	2	2	2	2	2	2	2	2	2	2	3	2	1	157	67.4	2	49
1	38	38	37	38	2	1	2	2	2	2	2	2	2	2	2	2	2	2	2	2	2	2	2	2	2	2	2	2	7	1	2	154.9	65.6	2	49
1	21.5	24.5	22	25.5	2	1	2	2	2	2	2	2	2	2	2	2	2	2	2	2	2	2	2	2	2	2	2	2	10	1	1	168.8	77.9	1	62
1	23	30	27	31	2	1	2	2	2	1	2	2	2	2	2	2	2	2	2	2	1	2	2	2	2	1	2	2	8	1	1	156.2	66.7	2	50
1	29	34	30.1	35.1	2	1	2	2	2	1	2	1	2	2	2	2	2	2	2	2	2	2	2	2	2	2	2	2	5	2	1	155.5	66.1	2	48
1	52	50	50	50	3	1	2	2	2	2	2	2	2	2	2	2	2	2	2	2	2	2	2	1	2	2	2	2	7	1	1	150	61.5	2	48
1	40.3	38.3	42.5	37.3	1	1	2	2	1	2	2	2	2	2	2	1	2	2	2	2	2	2	2	2	1	2	2	2	1	2	1	159	69.1	2	64
1	45.2	47.1	47.1	48.5	3	1	2	2	2	2	2	2	2	2	2	2	2	2	2	2	2	2	2	2	2	2	2	2	6	1	1	160.5	70.4	2	47
1	36.5	34.5	39.5	34.5	2	1	2	2	2	1	2	2	1	2	2	2	2	1	2	2	2	2	2	1	2	2	2	2	8	2	1	160.5	70.4	2	64
1	30	39	30	33	1	1	2	2	2	2	2	2	2	2	2	2	2	2	2	2	2	2	2	2	2	2	2	2	8	1	1	150.5	61.9	2	60
1	26	29	30	30	2	1	2	2	2	2	2	2	2	2	2	2	2	2	2	1	2	2	2	2	2	2	1	2	8	2	2	152.2	63.3	2	66
1	27	31	30	29	2	1	2	2	2	2	2	2	2	2	2	2	2	2	2	2	1	2	2	2	2	2	2	2	10	2	1	163.8	73.3	2	49
2	44	38	46	39	3	1	2	2	2	2	2	2	2	2	2	2	2	2	2	2	2	2	2	2	2	2	1	#NULL!	7	1	1	157.2	67.5	2	49
1	28	29	26	33	1	2	2	2	2	2	2	2	2	2	2	2	2	2	2	2	2	2	2	1	2	2	2	2	2	1	1	145.6	57.9	2	54
1	20.5	28.5	24.5	30.5	3	1	2	2	2	2	2	2	1	2	2	2	2	2	2	2	2	2	2	2	2	2	2	2	8	1	2	152	63.1	2	48
1	18	23	22	26	1	1	2	2	2	2	2	2	2	2	2	1	2	2	2	2	1	2	2	1	1	2	1	2	2	1	1	169	78	1	68
1	19.2	21.1	20.1	21.8	3	1	2	2	2	2	2	2	2	2	2	2	2	2	2	2	2	2	2	2	2	2	2	2	9	2	1	148.1	59.9	2	61
1	34	38	36.8	36	1	1	2	2	2	2	2	2	2	2	2	2	2	2	2	2	2	2	2	2	2	2	2	2	8	2	1	162.6	72.2	2	49
1	45	49	47	52	2	1	2	2	2	2	2	1	2	2	2	2	2	2	2	2	2	2	2	1	2	2	2	2	6	1	1	151.9	63	2	61
1	48	51	46	48	2	1	2	2	2	2	2	2	2	2	2	2	2	2	2	2	2	2	2	1	2	2	2	2	8	2	1	163.4	72.9	1	47
1	33	34	34	36	2	1	2	2	2	1	2	2	2	2	2	2	2	2	2	2	2	2	2	2	2	2	2	2	6	1	2	147	59	2	69
1	49	46.5	52.5	49	2	1	2	2	2	2	2	2	2	2	2	2	2	2	2	2	1	2	2	2	2	2	2	2	5	2	2	146	58.2	2	66
1	43.5	48	44.5	52	2	1	2	2	1	2	2	2	2	2	2	2	2	2	2	2	2	2	2	2	2	2	2	2	10	1	1	158.4	68.5	2	57
1	40	45	41	44	2	1	2	2	2	2	2	2	2	2	2	2	2	2	2	2	2	2	2	2	2	2	2	2	6	2	1	148	59.8	2	61
1	34	35.5	43	41.5	3	1	2	2	2	2	2	2	2	2	2	2	1	2	2	2	2	2	2	2	2	1	2	2	5	1	1	161.5	71.2	1	56
1	30	35	33	35	3	1	2	2	2	2	2	2	2	2	2	2	2	2	2	2	2	2	2	2	2	2	2	2	8	2	1	164.2	73.6	1	70
1	27.9	35	34	38	2	1	2	2	1	2	2	1	2	1	2	2	2	1	2	2	2	2	2	2	2	2	2	2	7	1	2	152.4	63.4	2	48
2	21.2	17.9	20.2	14.4	1	2	2	2	2	2	2	2	#NULL!	#NULL!	2	2	#NULL!	#NULL!	2	#NULL!	#NULL!	#NULL!	#NULL!	1	2	2	2	2	7	2	1	153	63.9	2	56
1	27	30	28	32	3	1	2	2	2	2	2	2	2	2	2	2	2	2	2	2	2	2	2	2	2	2	2	2	7	2	1	153.6	64.4	2	58
1	36	46	38	44	1	1	2	2	2	2	2	2	2	2	2	2	2	2	2	2	2	2	2	2	2	2	2	2	8	2	2	168.5	77.5	1	64
1	38	41	38	43	2	1	2	2	2	2	2	2	2	2	2	2	2	2	2	2	2	2	2	1	2	2	2	2	8	1	1	164.1	73.5	1	60
1	11.5	22	13	22	2	1	2	2	2	2	2	2	1	2	2	2	2	2	2	2	2	2	2	1	2	2	1	2	7	1	2	164	73.4	1	68
1	23.7	22.6	24.3	25.1	1	1	2	2	2	2	2	1	2	2	2	2	2	2	2	2	2	2	2	1	2	2	2	2	6	2	2	160.5	70.3	1	54
1	45	55	51.3	53.8	2	1	2	2	1	2	2	2	2	2	2	2	2	2	2	2	2	2	2	2	2	2	1	2	6	1	1	168.2	77.2	1	51
1	29.5	27.5	26.5	30.3	2	1	2	2	2	2	2	2	2	2	2	2	2	2	2	2	2	2	2	2	2	2	2	2	9	2	2	168.1	77.1	1	55
1	24.5	30.5	26.5	37.5	2	1	2	2	2	2	2	2	2	2	2	2	2	2	2	2	2	2	2	1	2	2	2	2	7	2	2	152.2	63.2	2	58
1	40.5	41	40.5	42	3	1	2	2	2	2	2	2	2	2	2	2	1	2	2	1	2	2	2	2	2	2	2	2	6	1	1	174	82.6	1	46
1	35	35	35	35	2	1	2	2	2	2	2	2	2	2	2	2	2	2	2	2	2	2	2	2	2	2	2	2	6	2	1	168	77	1	46
1	18	25	25	28	3	1	2	2	2	2	2	2	2	2	2	2	2	2	2	1	2	2	2	1	2	2	2	2	6	1	1	168	77	1	76
1	14.5	10.5	9	10	2	1	2	1	1	2	2	1	2	2	2	2	2	2	1	2	2	2	2	1	2	2	2	2	10	1	2	168	77	2	48
1	11	23	22	21	3	1	2	2	2	2	2	2	2	2	2	2	2	1	2	2	2	2	2	2	2	2	1	2	6	1	1	158	68.1	1	54
1	44	39	46	39	2	1	2	2	2	2	2	2	2	2	2	2	2	2	2	2	2	2	2	2	2	2	2	2	7	1	2	162.8	72.3	2	54
1	44	44	49	45	3	2	2	2	2	2	2	2	2	2	2	2	2	2	2	1	2	2	2	2	2	2	2	2	5	1	1	170.5	79.3	1	55
1	29.5	36.5	28.5	35.5	3	1	2	2	2	2	2	1	2	2	2	2	2	2	2	2	2	2	2	2	2	1	2	2	6	2	1	155.9	66.3	2	59
1	12.5	20	14.5	18.8	2	2	1	2	2	1	1	2	1	2	2	1	2	2	2	2	2	2	2	2	1	2	1	2	8	1	2	142	55	2	46
1	22	24.5	25.5	26.5	1	1	2	2	2	2	2	1	1	2	2	1	2	2	2	2	2	2	2	2	2	2	2	2	5	2	1	147.2	59.1	2	48
2	30	33	30	35	3	1	2	2	2	2	2	2	2	2	2	1	2	2	2	2	2	2	2	2	2	2	1	2	7	2	1	175.5	84	1	49
1	44	46.5	47	53	3	1	2	1	2	2	2	1	2	2	2	2	2	2	1	2	2	2	2	2	2	2	2	2	8	1	2	154.5	65.1	1	53
2	30.5	29.5	28.5	28.5	1	1	2	2	2	2	2	2	2	2	2	2	2	2	2	2	1	2	2	2	2	1	2	2	6	2	1	150.9	62.1	2	55
1	15	18	16	17	1	1	2	2	1	2	2	2	2	2	2	2	2	2	2	2	2	2	2	2	2	2	1	2	6	2	1	160.1	69.9	1	50
2	40.5	40	40.5	39.5	1	1	2	2	2	2	2	2	2	2	2	1	2	2	2	2	1	2	2	2	2	2	2	2	5	1	1	163.5	72.9	2	55
1	9.5	14.5	8.5	11.5	1	2	2	2	1	1	2	1	2	2	2	2	2	1	1	2	2	2	2	2	2	1	2	2	5	2	1	153.2	64	1	65
1	41	42	40	42	3	1	1	2	2	2	2	2	1	1	2	2	2	2	2	1	2	2	2	1	2	2	2	2	5	1	1	156.4	66.7	2	49
1	28	26	26	28	2	1	2	2	2	2	2	2	2	2	2	2	1	2	2	2	2	2	2	1	2	2	2	2	8	2	1	163.4	72.8	1	48
1	44	40	45	46	3	1	2	2	2	2	2	2	2	2	2	2	2	2	2	2	2	2	2	2	2	2	2	2	4	1	1	160	69.8	2	53
1	39.5	37	46	40	2	1	2	2	2	2	2	2	2	2	2	2	2	2	2	2	2	2	2	2	2	2	2	2	6	1	1	159.2	69.1	2	56
1	47	50.5	45	52	3	1	2	2	2	2	2	2	2	2	2	2	2	2	2	2	1	2	2	2	2	2	2	2	7	1	1	155.6	66	2	57
1	30	31.5	31.5	32	3	1	2	2	2	2	2	2	2	2	2	2	2	2	2	2	2	2	2	2	2	2	2	2	8	1	1	161.5	71.1	2	51
1	21	21	22	15	2	1	2	2	2	2	2	2	2	2	2	2	2	2	2	2	1	2	2	2	2	2	1	2	8	1	1	148	59.7	2	49
1	27.5	30.5	24.5	29.5	2	2	2	2	2	2	2	2	2	2	2	2	1	2	2	2	2	2	2	2	2	2	2	2	11	1	1	153.6	64.3	2	49
1	24	26	25	25.5	1	1	2	2	2	2	2	2	2	2	2	2	2	2	2	2	2	2	2	1	2	2	2	2	5	1	2	164	73.3	1	57
1	29	39	36	40	2	1	2	2	2	1	2	2	2	2	2	2	2	2	2	2	2	2	2	2	2	2	2	2	3	1	1	157.5	67.6	2	47
1	28	35	29	35	1	1	2	2	2	2	2	1	2	2	2	2	2	2	2	2	2	2	2	2	2	2	2	2	8	2	1	157.5	67.6	1	75
1	42.1	49.1	40.7	48	3	1	2	2	2	2	2	2	2	2	2	2	2	2	2	2	2	2	2	2	2	2	2	2	6	1	1	149	60.5	2	79
1	26	24	31	24	1	1	2	2	2	2	2	1	2	2	2	2	2	2	2	2	1	2	2	1	2	2	2	2	2	2	1	158.9	68.8	2	57
2	30.9	31	30.9	32.5	2	2	2	2	2	2	2	1	2	2	2	2	2	2	2	2	2	2	2	1	2	1	2	2	5	1	1	157.4	67.5	1	64
1	30	30	30	28	2	1	2	2	2	2	2	1	2	1	2	2	2	2	2	2	2	2	2	2	2	2	2	2	5	1	2	163.8	73.1	1	48
1	26.3	32.2	26.7	36.1	1	3	2	2	2	2	2	2	2	2	2	2	2	2	2	2	2	2	2	2	2	2	2	2	8	2	1	142.6	55.4	2	47
1	30	38	32	31	2	1	2	2	2	2	2	2	2	2	2	1	1	1	2	1	1	2	2	2	2	2	2	2	3	1	2	156	66.3	2	83
1	39	42	38	45	2	1	2	2	2	2	2	2	2	2	2	2	2	2	2	2	2	2	2	2	2	2	2	2	7	1	2	178.2	86.5	1	65
1	14.5	8	12.5	10.5	2	2	2	2	2	2	2	2	2	2	2	2	2	2	2	2	2	2	2	1	2	2	2	2	7	1	1	164.6	73.8	1	52
1	33	32	31	30	3	2	2	2	2	2	2	2	2	1	2	2	2	2	2	2	2	2	2	2	2	2	2	2	5	2	1	158	68	2	59
1	33	33.9	33.9	36	2	1	2	2	2	2	2	2	2	2	2	2	2	2	2	2	2	2	2	2	2	2	2	2	6	2	2	158	68	1	60
2	16	14	18	13	3	1	2	2	2	2	2	#NULL!	#NULL!	2	2	2	2	2	2	2	2	2	2	1	2	2	2	2	7	1	1	154	64.6	2	45
2	35	30	33.5	33.5	3	1	1	2	2	2	2	2	2	2	2	1	1	2	2	1	2	2	2	2	1	2	2	2	4	1	1	145.8	57.9	2	71
1	40	35	40	40	3	1	2	2	2	2	2	1	2	2	2	2	2	2	2	2	2	2	2	2	2	2	2	2	8	1	2	167.7	76.6	1	56
1	28.1	44.9	30.6	39.8	2	1	2	2	1	2	2	1	2	2	2	2	2	2	2	1	2	2	2	2	2	2	2	2	7	1	2	163.5	72.8	1	52
1	27.8	30.8	31.2	32.2	1	1	2	2	2	2	2	1	2	2	2	2	2	2	2	2	2	2	2	2	2	2	2	2	8	2	1	163.5	72.8	2	45
1	23.5	32	24.5	29.5	1	1	2	2	2	2	2	2	1	2	2	2	2	2	2	2	2	2	2	2	2	1	2	2	6	2	1	149.3	60.7	2	84
1	32.5	29.5	33	34.5	2	1	2	2	2	2	2	2	2	2	2	2	2	2	2	2	2	2	2	2	2	2	2	2	8	2	1	171.4	80	1	58
1	0.1	0.6	0.6	0.9	2	2	2	2	1	2	2	1	2	2	2	1	1	#NULL!	1	#NULL!	2	2	2	1	1	2	2	#NULL!	3	2	1	155.8	66.1	2	48
1	23.2	31.8	24.8	28.6	1	1	2	2	2	2	2	1	2	2	2	2	2	2	2	2	2	2	2	2	2	2	2	2	9	2	1	151.5	62.5	2	53
1	41.2	45.1	40.1	45.1	3	1	2	2	2	2	2	2	2	2	2	2	2	2	2	1	2	2	2	2	2	2	2	2	6	2	1	156.4	66.6	2	55
1	12.6	13.2	13.2	15.6	1	1	2	2	2	2	2	2	2	2	2	2	2	2	2	2	2	2	2	2	2	2	2	2	8	2	1	156.4	66.6	2	46
1	30	32	30	34	3	1	2	2	2	2	2	2	2	2	2	2	1	2	2	2	1	2	2	1	2	1	1	2	7	2	1	152.6	63.4	2	62
1	31	34	36	37	1	1	2	2	2	2	2	2	2	1	2	2	2	2	2	2	2	2	2	2	2	2	2	2	7	2	1	152	62.9	2	56
1	29	26	28	29	1	1	2	2	2	2	2	2	2	2	2	2	2	2	2	2	2	2	2	2	2	2	2	2	6	2	1	168.4	77.2	1	46
1	55	49	53	48	3	1	2	2	2	2	2	2	2	2	2	2	2	2	2	2	1	2	2	1	2	2	2	2	6	1	2	157	67.1	2	76
1	16	23	20	26	2	1	2	2	1	2	2	1	2	2	2	2	2	1	2	2	2	2	2	2	2	2	2	2	6	2	1	164.1	73.3	1	80
1	20.5	25	24.9	25	2	1	2	2	2	2	2	2	2	2	2	2	2	2	2	2	2	2	2	2	2	2	2	2	5	2	1	138.1	51.9	2	59
1	10.7	11.3	12.5	13.7	2	1	2	2	2	2	2	1	1	1	2	2	2	2	2	2	1	2	2	1	2	2	1	2	3.5	2	1	163	72.3	1	53
1	48.5	52.5	46.5	50.5	2	1	2	2	2	1	2	2	2	2	2	2	2	1	2	2	1	2	2	2	2	2	2	2	6	2	2	153.6	64.2	2	49
1	30	31	30	34	3	1	2	2	2	2	2	2	2	2	2	2	1	2	2	2	2	2	2	2	2	2	2	2	6	2	1	162.1	71.5	1	61
2	54	43	59	52.5	2	1	2	2	2	2	2	2	2	2	2	2	2	2	2	1	2	2	2	1	2	2	2	2	10	1	1	147.5	59.2	2	57
1	20	15	28	28	3	1	2	2	2	2	2	2	2	2	2	2	2	2	2	2	2	2	2	2	2	2	1	2	8	2	2	146	58	1	58
1	37	31	38	30	3	1	2	2	2	2	2	1	1	2	2	2	2	2	2	2	2	2	2	2	2	1	2	2	8	1	1	178.3	86.5	1	47
1	36	31	33.5	33	3	1	2	2	2	2	2	1	2	2	1	#NULL!	#NULL!	2	2	2	2	2	2	1	#NULL!	2	2	2	4	2	1	159.6	69.3	2	64
1	37.5	47.1	38	45	2	1	2	2	1	2	2	2	2	2	2	2	1	2	2	2	2	2	2	1	2	2	2	2	7	1	2	153.5	64.1	2	45
1	20	15	20	20	3	1	2	2	2	2	2	2	2	2	2	2	2	2	2	2	2	2	2	2	2	2	2	2	8	2	1	149.5	60.8	2	56
1	12	13	13	15	1	1	2	2	2	2	2	2	2	2	2	2	2	2	2	2	1	2	2	1	2	2	1	2	8	2	1	149.5	60.8	2	56
1	29.8	27.8	31.3	29.8	2	1	2	2	2	2	2	2	2	2	2	2	2	2	2	2	2	2	1	2	2	2	2	2	9	2	1	154.7	65.1	1	57
1	30	33.5	30	34	1	1	2	2	2	2	2	2	2	2	2	2	2	2	2	2	2	2	2	2	2	1	2	2	8	2	2	145.9	57.9	2	48
1	9	6	9	6	1	2	2	2	2	2	2	2	2	2	2	1	2	2	2	2	2	2	2	1	2	2	2	#NULL!	#NULL!	2	1	181.1	89.2	1	69
1	40	41	41	42	2	1	2	2	2	2	2	2	2	2	2	2	2	2	2	2	2	2	2	2	2	2	1	2	7	2	1	150.5	61.6	2	45
1	28	32.5	28.5	30	2	1	2	2	2	2	2	2	1	2	2	2	2	2	2	2	2	2	2	2	2	1	1	2	10	2	2	162.6	71.9	1	49
1	33	34	33	35	2	1	2	2	2	2	2	2	2	2	2	2	2	2	2	2	2	2	2	2	2	2	2	2	7	1	2	140	53.3	2	62
1	32	33	31	35	3	1	2	2	2	2	2	2	2	2	2	2	2	2	2	2	1	2	2	2	2	2	2	2	5	2	1	145.3	57.4	2	79
1	24.5	27.5	27	28.5	2	2	2	2	1	1	2	1	2	2	2	2	2	2	2	2	2	2	2	2	2	2	2	2	10	1	1	160	69.6	2	54
1	28	30	28	28	2	1	2	2	2	2	2	2	1	2	2	2	2	1	2	2	2	2	2	2	2	2	2	2	8	2	1	150.9	61.9	2	46
2	27	27	30	30	1	1	2	2	2	2	2	2	1	2	2	2	2	2	2	2	2	2	2	1	2	2	2	2	4	2	2	161.5	70.9	2	56
1	8.1	13.2	14.2	14.5	1	2	2	2	1	1	2	2	2	2	2	2	2	2	2	2	2	2	2	2	2	1	1	2	5	2	1	153.8	64.3	2	62
1	28	25	30	26	2	1	2	2	2	2	2	2	2	2	2	2	2	2	2	2	2	2	2	2	2	2	2	2	9	1	1	161.4	70.8	2	49
1	44	44	45	46	3	1	2	2	2	2	2	2	2	2	2	2	2	2	2	2	2	2	2	2	2	2	2	2	6	2	1	143.8	56.2	2	70
1	24.9	23.1	29.5	25.1	3	1	2	2	2	2	2	2	2	2	2	1	2	2	2	2	2	2	2	2	2	2	2	2	10	2	1	142	54.8	2	57
1	20	38	30	30	3	2	2	2	2	2	2	2	2	2	2	2	2	2	2	2	2	2	2	2	2	2	2	2	4	2	1	152.5	63.2	1	56
1	10	10	10	10	1	2	2	2	2	2	2	2	2	2	2	1	2	2	2	2	1	2	2	2	1	2	2	2	2	2	1	152.5	63.2	2	74
1	34.5	31.5	33.9	30	2	1	2	2	2	2	2	2	2	2	2	2	1	2	2	2	1	2	2	1	2	1	1	2	5	1	2	157.5	67.4	2	49
1	38.9	43.2	39.3	48.3	1	1	2	2	2	1	2	2	2	2	2	2	2	2	2	2	2	2	2	2	2	2	2	2	6	2	1	141.5	54.4	2	61
1	28	37	29	32	3	1	2	2	2	2	2	2	2	2	2	2	2	2	2	2	2	2	2	1	2	2	2	2	8	2	1	162	71.3	1	53
1	32.5	32	34.5	33.5	3	1	2	2	2	2	2	1	1	2	2	2	2	2	2	2	2	2	2	2	2	2	2	2	5	2	1	156.1	66.2	2	55
1	40	43	42	49	3	1	2	2	2	2	2	2	2	2	2	2	2	2	2	2	2	2	2	2	2	2	2	2	6	1	2	162.8	72	1	59
1	42	40	42	45	2	1	2	2	2	2	2	1	2	2	2	2	2	2	2	2	1	2	2	2	2	2	2	2	8	1	2	173	81.3	1	53
1	24	30	29	32.5	1	1	2	2	2	2	2	2	2	2	2	2	2	2	2	1	2	2	2	2	2	2	1	2	5	2	1	148	59.5	2	45
2	23	26	29	25	3	1	2	2	2	2	2	2	2	2	2	2	2	2	2	2	2	2	2	1	2	2	2	2	7	2	1	158.8	68.5	1	51
1	35.8	41	33.2	32.4	3	1	2	2	2	2	2	2	2	2	2	2	2	2	2	2	2	2	2	1	2	2	2	2	6	2	1	156.7	66.7	2	63
1	33	35	34	36	3	1	2	2	2	2	2	2	2	2	2	2	2	2	2	2	1	2	2	1	2	2	1	2	7	2	1	170	78.5	1	54
1	9	19.5	17.5	20	1	1	2	2	2	2	2	2	2	2	2	2	2	2	2	2	2	2	2	2	2	2	2	2	2	2	1	154.1	64.5	2	45
1	42	50	47	44	3	1	2	2	2	2	2	2	#NULL!	2	2	2	2	2	2	2	2	2	2	1	2	2	1	2	6	1	2	156	66.1	2	47
1	18.5	20.5	19	21.5	2	1	2	2	2	2	2	2	2	2	2	2	2	2	2	2	2	2	2	1	2	2	2	2	4	2	1	156	66.1	2	57
1	32.5	38.5	30	34.5	2	1	2	2	2	2	2	2	2	2	2	2	2	2	2	2	2	2	2	2	2	2	2	2	8	2	1	145.5	57.5	2	72
1	23	24.5	25	26	1	1	2	2	2	2	2	2	2	2	2	1	2	2	2	2	2	2	2	2	2	2	1	2	4	2	1	158	67.8	2	46
1	46.5	38.5	45.1	50	3	1	2	2	2	2	2	2	2	2	2	2	2	2	2	2	2	2	2	2	2	2	2	2	7	1	1	162.6	71.8	1	64
1	25	25	26	28	1	1	2	2	2	2	2	1	2	2	2	2	2	2	2	2	2	2	2	2	2	2	2	2	7	2	1	154	64.4	2	52
1	41	41	41	45	3	1	2	2	2	2	2	2	2	2	2	2	2	2	2	2	2	2	2	2	2	2	2	2	7	1	1	157.9	67.7	2	63
1	33	28	33	26	1	1	2	2	2	2	2	2	2	2	2	2	2	2	2	2	2	2	2	2	2	2	2	2	5	2	1	168.4	77	1	49
1	13	13	15	16.5	1	2	2	1	1	2	2	1	2	2	2	1	2	2	2	2	1	2	2	1	1	1	2	2	2	2	1	169.6	78.1	1	64
1	35	37	36	40	3	1	2	2	2	2	2	2	1	2	2	2	2	2	2	2	2	2	2	2	2	2	2	2	10	2	1	161.6	70.9	1	47
1	14.9	15.1	12.1	14.2	1	1	2	2	2	2	2	2	2	2	2	2	2	2	2	2	1	2	2	2	2	2	2	1	6	2	1	170.8	79.2	1	49
1	30	30	29	30	2	1	2	2	2	2	2	2	2	2	2	2	2	2	2	2	2	2	2	2	2	2	2	2	5	1	1	154.5	64.8	2	61
1	27.5	31.5	28.5	31	3	1	2	2	2	2	2	2	2	2	2	2	2	1	2	2	2	2	2	1	2	1	2	2	9	2	1	154.5	64.8	2	45
1	38	44	42	40	2	1	2	2	2	2	2	2	2	2	2	2	2	2	2	2	2	2	2	2	2	2	2	2	6	1	2	168.2	76.8	1	47
1	39	41	40	42	3	1	2	2	2	2	2	2	2	2	2	2	2	2	2	2	2	2	2	2	2	2	2	2	8	1	2	162.3	71.5	2	57
1	34	36	34	36	2	1	2	2	2	1	2	2	2	2	2	2	2	2	2	2	2	2	2	1	2	2	2	2	9	2	1	151.5	62.3	2	46
1	24.1	19.8	24.6	19.8	1	1	2	2	2	2	2	2	2	2	2	2	2	2	2	2	1	2	2	2	2	2	2	2	8	2	1	160.6	70	2	45
1	24	49	29	48.1	3	1	2	2	2	2	2	2	2	2	2	2	2	2	2	2	2	2	2	1	2	1	1	2	7	2	1	152.5	63.1	2	63
1	32	32	30	32	2	1	2	2	2	2	2	2	2	2	2	1	1	2	2	2	2	2	2	2	2	2	2	2	3	2	1	150.8	61.7	2	47
1	38	42	38	44	3	1	2	2	2	2	2	2	2	2	2	2	2	2	2	2	2	2	2	2	2	2	2	1	8	1	1	162	71.2	1	65
1	21	23	22	26	3	1	2	2	2	2	2	2	2	2	2	2	2	2	2	2	2	2	2	2	2	2	2	2	7	2	1	153	63.5	2	49
1	29	34.5	28	34.5	3	1	2	2	2	2	2	1	2	2	2	2	2	2	2	2	2	2	2	1	2	2	2	2	3	2	1	155.4	65.5	2	59
1	20	20	19	21	2	1	2	2	2	2	2	1	2	2	2	2	2	1	2	2	2	2	2	2	2	2	2	2	4	2	1	155.4	65.5	2	49
1	50	55	52	54	3	1	2	2	2	2	2	2	2	2	2	2	2	2	2	2	2	2	2	2	2	2	2	2	7	1	1	163.5	72.5	1	50
2	41	42	39	43	2	1	2	2	2	2	2	1	2	2	2	1	2	2	2	2	2	2	2	1	2	2	1	2	7	1	1	153.5	63.9	2	66
1	24	30	25	29	2	1	2	2	2	2	2	2	2	2	2	1	2	1	2	2	2	2	2	2	2	1	2	2	3	1	2	147.5	59	2	64
1	42.5	42.5	42.5	43.2	2	1	2	2	2	2	2	2	2	2	2	1	2	2	2	2	2	2	2	2	2	2	2	2	7	2	2	158.7	68.3	2	59
1	26	21	26	22	2	1	2	2	2	2	2	2	2	2	2	2	2	2	2	2	2	2	2	2	2	2	2	2	6	2	1	147	58.6	2	62
1	30.1	29.8	37.2	40.5	2	1	2	2	2	2	2	2	2	2	2	1	2	2	2	2	2	2	2	2	2	1	2	2	7	1	1	155.3	65.4	2	48
1	29	38	29	40	3	1	2	2	2	2	2	2	2	2	2	2	2	1	1	2	2	2	1	2	2	2	2	2	6	2	1	173.9	82	1	45
1	35.5	27.6	30.5	28	2	1	2	1	2	2	2	1	2	2	2	2	2	2	2	2	2	2	2	2	2	2	2	2	7	1	2	169.4	77.8	1	62
1	22	22.5	22.5	24.5	1	1	2	2	2	2	2	1	2	2	2	2	2	1	2	2	2	2	2	1	2	2	2	2	4	2	1	156.5	66.4	2	47
1	16.2	27.1	25	26.5	3	1	2	2	2	1	2	2	2	2	2	2	2	1	2	2	2	2	2	1	2	2	2	2	8	2	1	156.5	66.4	2	47
1	23.1	27.5	25	28.9	1	1	2	2	2	2	2	2	2	2	2	2	2	2	2	1	2	2	2	2	2	2	2	2	6	2	2	158.5	68.1	2	58
1	41	46	45	42	3	1	2	2	2	2	2	2	2	2	2	2	2	2	2	2	2	2	2	2	2	2	2	2	8	2	2	161.5	70.7	1	60
1	30	35	31	36	3	1	2	2	2	2	2	2	2	2	2	2	2	2	2	2	2	2	2	2	2	2	2	2	7	2	1	152.1	62.7	2	60
1	28.5	33	31.1	31.9	2	1	2	2	2	2	2	2	2	2	2	2	2	2	2	2	2	2	2	2	2	1	2	2	5	1	1	151.5	62.2	2	61
1	33	40	33	40	3	1	2	2	2	2	2	2	2	2	2	2	2	2	2	2	2	2	2	2	2	2	2	2	5	1	1	159.8	69.2	2	50
1	37	38	35	36	3	1	2	2	2	2	2	2	2	2	2	2	2	2	2	2	2	2	2	2	2	2	1	2	7	2	1	176.8	84.7	1	47
1	27.5	28	35.2	32.2	1	1	2	2	2	2	2	2	2	1	2	2	2	2	2	2	2	2	2	2	2	2	1	1	8	2	1	162.1	71.2	1	48
2	32	32	32	29	1	1	2	2	2	2	2	2	2	2	2	1	2	1	2	2	2	2	2	1	2	2	2	2	8	2	1	166.6	75.2	1	54
1	34.8	35.8	36.8	42.2	2	1	2	2	2	2	2	2	2	1	2	2	2	2	2	2	2	2	2	2	2	2	2	2	7	1	1	145.3	57.2	2	61
1	30	28.9	28.2	30	3	1	2	2	2	2	2	2	2	2	2	2	2	2	2	2	2	2	2	2	2	2	1	2	6	2	1	158.2	67.8	2	74
1	21.5	20.5	23	26.5	2	1	2	2	2	2	2	2	2	2	2	2	2	2	2	2	2	2	2	2	2	1	1	2	6	2	1	152.5	63	2	61
[truncated: 10,164 more rows]
